# Supplementary material for: [3-(Iodo­acetamido)prop­yl]triphenyl­phospho­nium tetra­phenyl­borate
Source: Acta Crystallogr Sect E Struct Rep Online. 2010 Jan 16;66(Pt 2):o384–5. doi: 10.1107/S160053681000142X (PMC2979758; doi:10.1107/S160053681000142X)
Supplement: Supplementary file 1 [file e-66-0o384-sup1.cif]

##############################################################################
###                                                                        ###
###        Electronic paper (Acta Crystallographica Section E)             ###
###                                                                        ###
##############################################################################
#                                                                            #
# This CIF contains the data in a paper accepted for publication in Acta     #
# Crystallographica Section E. It conforms to the requirements of Notes      #
# for Authors for Section E, and has been peer reviewed under the auspices   #
# of the IUCr Commission on Journals.                                        #
#                                                                            #
# Full details of the Crystallographic Information File format               #
# are given in the paper "The Crystallographic Information File (CIF):       #
# a New Standard Archive File for Crystallography" by S. R. Hall, F. H.      #
# Allen and I. D. Brown [Acta Cryst. (1991), A47, 655-685].                  #
#                                                                            #
# The current version of the core CIF dictionary is obtainable from          #
# ftp://ftp.iucr.org/pub/cif_core.dic. The current version number is 2.4.    #
#                                                                            #
# Software is freely available for graphical display of the structure(s) in  #
# this CIF.  For information consult the CIF home page http://www.iucr.org/  #
# cif/home.html                                                              #
#                                                                            #
# This file may be used for bona fide research purposes within the           #
# scientific community so long as proper attribution is given to the journal # 
# article from which it was obtained.                                        #
#                                                                            #
##############################################################################
                                             
data_I
_audit_creation_method     'WinGX routine CIF_UPDATE'
_audit_conform_dict_name     cif_core.dic
_audit_conform_dict_version     2.3
_chemical_name_systematic
;
[3-(Iodoacetamido)propyl]triphenylphosphonium tetraphenylborate
;
_chemical_formula_moiety     'C23 H24 I N O P +, C24 H20 B -'
_chemical_formula_sum     'C47 H44 B I N O P'
_chemical_formula_iupac     'C23 H24 I N O P +, C24 H20 B -'
_chemical_formula_weight     807.51
_symmetry_cell_setting     monoclinic
_symmetry_space_group_name_H-M     'P 21/n'
_symmetry_space_group_name_Hall     '-P 2yn'
loop_
    _symmetry_equiv_pos_as_xyz
    'x, y, z'
    '-x+1/2, y+1/2, -z+1/2'
    '-x, -y, -z'
    'x-1/2, -y-1/2, z-1/2'
_cell_length_a     14.552(3)
_cell_length_b     12.108(2)
_cell_length_c     21.966(4)
_cell_angle_alpha     90
_cell_angle_beta     99.49(3)
_cell_angle_gamma     90
_cell_volume     3817.3(13)
_cell_formula_units_Z     4
_cell_measurement_reflns_used     6317
_cell_measurement_theta_min     2.534
_cell_measurement_theta_max     28.718
_cell_measurement_temperature     89(2)
_exptl_crystal_description     prism
_exptl_crystal_colour     colourless
_exptl_crystal_size_max     0.22
_exptl_crystal_size_mid     0.2
_exptl_crystal_size_min     0.2
_exptl_crystal_density_diffrn     1.405
_exptl_crystal_density_meas     ?
_exptl_crystal_density_method     'not measured'
_exptl_crystal_F_000     1656
_exptl_absorpt_coefficient_mu     0.919
_exptl_absorpt_correction_type     multi-scan
_exptl_absorpt_process_details     '(SADABS; Bruker, 2006)'
_exptl_absorpt_correction_T_min     0.6606
_exptl_absorpt_correction_T_max     0.8321
_exptl_special_details
;
;
_diffrn_ambient_temperature     89(2)
_diffrn_radiation_type     MoK\a
_diffrn_radiation_wavelength     0.71073
_diffrn_radiation_source     'fine-focus sealed tube'
_diffrn_radiation_monochromator     graphite
_diffrn_measurement_device_type     'Bruker APEXII CCD area-detector'
_diffrn_measurement_method     '\f and \w scans'
_diffrn_detector_area_resol_mean     ?
_diffrn_reflns_number     38267
_diffrn_reflns_av_R_equivalents     0.0487
_diffrn_reflns_theta_min     2.3
_diffrn_reflns_theta_max     29.06
_diffrn_reflns_theta_full     29.06
_diffrn_measured_fraction_theta_max     0.976
_diffrn_measured_fraction_theta_full     0.976
_diffrn_reflns_limit_h_min     -13
_diffrn_reflns_limit_h_max     19
_diffrn_reflns_limit_k_min     -16
_diffrn_reflns_limit_k_max     16
_diffrn_reflns_limit_l_min     -29
_diffrn_reflns_limit_l_max     29
_diffrn_standards_number     0
_diffrn_standards_interval_count     ?
_diffrn_standards_interval_time     ?
_diffrn_standards_decay_%     ?
_refine_special_details
;
Refinement of <i>F</i>^2^ against ALL reflections. The weighted <i>R</i>-factor
<i>wR</i> and goodness of fit <i>S</i> are based on <i>F</i>^2^, conventional
<i>R</i>-factors <i>R</i> are based on <i>F</i>, with <i>F</i> set to zero for
negative <i>F</i>^2^. The threshold expression of <i>F</i>^2^ >
\s(<i>F</i>^2^) is used only for calculating <i>R</i>-factors(gt) <i>etc</i>.
and is not relevant to the choice of reflections for refinement.
<i>R</i>-factors based on <i>F</i>^2^ are statistically about twice as large
as those based on <i>F</i>, and <i>R</i>- factors based on ALL data will be
even larger.
;
_reflns_number_total     9958
_reflns_number_gt     7291
_reflns_threshold_expression     I>2\s(I)
_refine_ls_structure_factor_coef     Fsqd
_refine_ls_matrix_type     full
_refine_ls_R_factor_all     0.0606
_refine_ls_R_factor_gt     0.0372
_refine_ls_wR_factor_gt     0.0897
_refine_ls_wR_factor_ref     0.1031
_refine_ls_goodness_of_fit_ref     1.105
_refine_ls_restrained_S_all     1.105
_refine_ls_number_reflns     9958
_refine_ls_number_parameters     469
_refine_ls_number_restraints     0
_refine_ls_hydrogen_treatment     constr
_refine_ls_weighting_scheme     calc
_refine_ls_weighting_details
                 'calc w=1/[\s^2^(Fo^2^)+(0.0467P)^2^] where P=(Fo^2^+2Fc^2^)/3'
_atom_sites_solution_hydrogens     geom
_atom_sites_solution_primary     direct
_atom_sites_solution_secondary     difmap
_refine_ls_shift/su_max     0.002
_refine_ls_shift/su_mean     0.000
_refine_diff_density_max     0.739
_refine_diff_density_min     -0.993
_refine_ls_extinction_method     none
loop_
    _atom_type_symbol
    _atom_type_description
    _atom_type_scat_dispersion_real
    _atom_type_scat_dispersion_imag
    _atom_type_scat_source
    C C 0.0033 0.0016 'International Tables Vol C Tables 4.2.6.8 and 6.1.1.4'
    H H 0 0 'International Tables Vol C Tables 4.2.6.8 and 6.1.1.4'
    B B 0.0013 0.0007 'International Tables Vol C Tables 4.2.6.8 and 6.1.1.4'
    N N 0.0061 0.0033 'International Tables Vol C Tables 4.2.6.8 and 6.1.1.4'
    O O 0.0106 0.006 'International Tables Vol C Tables 4.2.6.8 and 6.1.1.4'
    P P 0.1023 0.0942 'International Tables Vol C Tables 4.2.6.8 and 6.1.1.4'
    I I -0.4742 1.8119 'International Tables Vol C Tables 4.2.6.8 and 6.1.1.4'
_computing_data_collection     'APEX2 (Bruker, 2006)'
_computing_cell_refinement     'APEX2 and SAINT (Bruker, 2006)'
_computing_data_reduction     'SAINT (Bruker, 2006)'
_computing_structure_solution     'SIR97 (Altomare <i>et al.</i>, 1999)'
_computing_structure_refinement     'SHELXL97 (Sheldrick, 2008)'
_computing_molecular_graphics
;
ORTEP-3 for Windows (Farrugia, 1997) and Mercury (Macrae <i>et al</i>.,
2006)
;
_computing_publication_material
;
WinGX (Farrugia, 1999), enCIFer (Allen <i>et al</i>, 2004) and
publCIF (Westrip, 2010)
;
loop_
    _atom_site_type_symbol
    _atom_site_label
    _atom_site_fract_x
    _atom_site_fract_y
    _atom_site_fract_z
    _atom_site_U_iso_or_equiv
    _atom_site_adp_type
    _atom_site_calc_flag
    _atom_site_refinement_flags
    _atom_site_occupancy
    _atom_site_disorder_assembly
    _atom_site_disorder_group
    C C1 0.64225(17) 0.08981(19) 0.51219(11) 0.0171(5) Uani d . 1 . .
    H H1A 0.6231 0.158 0.5297 0.02 Uiso calc R 1 . .
    H H1B 0.5865 0.0549 0.4902 0.02 Uiso calc R 1 . .
    C C2 0.68361(17) 0.01362(19) 0.56566(11) 0.0182(5) Uani d . 1 . .
    H H2A 0.6959 -0.0584 0.5494 0.022 Uiso calc R 1 . .
    H H2B 0.7424 0.0439 0.5861 0.022 Uiso calc R 1 . .
    C C3 0.61750(18) 0.00073(19) 0.61254(11) 0.0204(5) Uani d . 1 . .
    H H3A 0.5628 -0.0399 0.5936 0.025 Uiso calc R 1 . .
    H H3B 0.6482 -0.0423 0.6473 0.025 Uiso calc R 1 . .
    C C4 0.51294(18) 0.1611(2) 0.60641(11) 0.0204(5) Uani d . 1 . .
    C C5 0.49861(18) 0.2755(2) 0.63068(12) 0.0240(6) Uani d . 1 . .
    H H5A 0.521 0.2783 0.6748 0.029 Uiso calc R 1 . .
    H H5B 0.4328 0.2937 0.6235 0.029 Uiso calc R 1 . .
    C C11 0.73474(16) 0.00477(19) 0.41211(11) 0.0160(5) Uani d . 1 . .
    C C12 0.78439(18) -0.08572(19) 0.44061(12) 0.0203(5) Uani d . 1 . .
    H H12 0.8178 -0.0792 0.4804 0.024 Uiso calc R 1 . .
    C C13 0.78336(18) -0.1849(2) 0.40913(13) 0.0262(6) Uani d . 1 . .
    H H13 0.815 -0.2457 0.4281 0.031 Uiso calc R 1 . .
    C C14 0.73523(18) -0.1936(2) 0.34938(13) 0.0269(6) Uani d . 1 . .
    H H14 0.7342 -0.2608 0.3287 0.032 Uiso calc R 1 . .
    C C15 0.6888(2) -0.1039(2) 0.32005(13) 0.0258(6) Uani d . 1 . .
    H H15 0.6585 -0.1098 0.2795 0.031 Uiso calc R 1 . .
    C C16 0.68773(18) -0.0041(2) 0.35196(11) 0.0204(5) Uani d . 1 . .
    H H16 0.6555 0.0563 0.3329 0.024 Uiso calc R 1 . .
    C C21 0.65711(17) 0.22816(18) 0.40569(10) 0.0166(5) Uani d . 1 . .
    C C22 0.56359(17) 0.25297(19) 0.40603(11) 0.0178(5) Uani d . 1 . .
    H H22 0.5315 0.2179 0.4338 0.021 Uiso calc R 1 . .
    C C23 0.51862(18) 0.3302(2) 0.36477(12) 0.0221(6) Uani d . 1 . .
    H H23 0.4562 0.3466 0.3648 0.026 Uiso calc R 1 . .
    C C24 0.5667(2) 0.3832(2) 0.32344(12) 0.0239(6) Uani d . 1 . .
    H H24 0.5361 0.4344 0.2957 0.029 Uiso calc R 1 . .
    C C25 0.6600(2) 0.3600(2) 0.32343(12) 0.0259(6) Uani d . 1 . .
    H H25 0.6921 0.3962 0.296 0.031 Uiso calc R 1 . .
    C C26 0.70566(18) 0.2824(2) 0.36446(11) 0.0221(6) Uani d . 1 . .
    H H26 0.7682 0.2667 0.3645 0.027 Uiso calc R 1 . .
    C C31 0.82434(17) 0.18234(19) 0.49480(10) 0.0153(5) Uani d . 1 . .
    C C32 0.90545(17) 0.1740(2) 0.46827(11) 0.0187(5) Uani d . 1 . .
    H H32 0.906 0.1311 0.4332 0.022 Uiso calc R 1 . .
    C C33 0.98484(18) 0.2306(2) 0.49516(11) 0.0224(6) Uani d . 1 . .
    H H33 1.0388 0.227 0.4777 0.027 Uiso calc R 1 . .
    C C34 0.98368(18) 0.2925(2) 0.54801(12) 0.0221(6) Uani d . 1 . .
    H H34 1.0372 0.33 0.5658 0.027 Uiso calc R 1 . .
    C C35 0.90392(17) 0.29959(19) 0.57498(11) 0.0189(5) Uani d . 1 . .
    H H35 0.9045 0.3408 0.6108 0.023 Uiso calc R 1 . .
    C C36 0.82383(18) 0.24521(18) 0.54849(10) 0.0167(5) Uani d . 1 . .
    H H36 0.77 0.2502 0.566 0.02 Uiso calc R 1 . .
    N N1 0.58821(15) 0.10650(16) 0.63510(9) 0.0203(5) Uani d . 1 . .
    H H1 0.6202 0.1347 0.6678 0.024 Uiso calc R 1 . .
    O O1 0.46005(13) 0.12292(14) 0.56173(8) 0.0247(4) Uani d . 1 . .
    P P1 0.71663(4) 0.12487(5) 0.45667(3) 0.01393(14) Uani d . 1 . .
    I I1 0.574759(12) 0.392989(13) 0.583303(8) 0.02472(7) Uani d . 1 . .
    C C41 0.96560(17) 0.56909(19) 0.67978(10) 0.0158(5) Uani d . 1 . .
    C C42 0.95432(17) 0.48566(19) 0.72216(10) 0.0158(5) Uani d . 1 . .
    H H42 0.9033 0.4891 0.7426 0.019 Uiso calc R 1 . .
    C C43 1.01627(18) 0.39780(19) 0.73499(11) 0.0189(5) Uani d . 1 . .
    H H43 1.0056 0.3439 0.7632 0.023 Uiso calc R 1 . .
    C C44 1.09355(19) 0.3903(2) 0.70599(12) 0.0217(6) Uani d . 1 . .
    H H44 1.1347 0.3314 0.7143 0.026 Uiso calc R 1 . .
    C C45 1.10912(18) 0.4726(2) 0.66406(11) 0.0215(6) Uani d . 1 . .
    H H45 1.1613 0.4696 0.6447 0.026 Uiso calc R 1 . .
    C C46 1.04555(17) 0.5590(2) 0.65170(11) 0.0177(5) Uani d . 1 . .
    H H46 1.0564 0.6128 0.6235 0.021 Uiso calc R 1 . .
    C C51 0.82725(17) 0.64150(19) 0.59114(11) 0.0161(5) Uani d . 1 . .
    C C52 0.85473(18) 0.5664(2) 0.54902(11) 0.0189(5) Uani d . 1 . .
    H H52 0.9147 0.5374 0.5572 0.023 Uiso calc R 1 . .
    C C53 0.7963(2) 0.5332(2) 0.49554(12) 0.0258(6) Uani d . 1 . .
    H H53 0.817 0.4818 0.4694 0.031 Uiso calc R 1 . .
    C C54 0.7073(2) 0.5763(2) 0.48112(12) 0.0265(6) Uani d . 1 . .
    H H54 0.6676 0.5533 0.4458 0.032 Uiso calc R 1 . .
    C C55 0.67821(19) 0.6545(2) 0.52008(12) 0.0269(6) Uani d . 1 . .
    H H55 0.6193 0.6858 0.5103 0.032 Uiso calc R 1 . .
    C C56 0.73713(18) 0.6860(2) 0.57372(11) 0.0220(6) Uani d . 1 . .
    H H56 0.7163 0.7386 0.5991 0.026 Uiso calc R 1 . .
    C C61 0.81277(16) 0.67687(19) 0.70793(10) 0.0153(5) Uani d . 1 . .
    C C62 0.74884(17) 0.58898(19) 0.71142(11) 0.0176(5) Uani d . 1 . .
    H H62 0.7519 0.5276 0.6864 0.021 Uiso calc R 1 . .
    C C63 0.68308(18) 0.58957(19) 0.74946(11) 0.0190(5) Uani d . 1 . .
    H H63 0.6448 0.5284 0.7507 0.023 Uiso calc R 1 . .
    C C64 0.67309(18) 0.6812(2) 0.78639(11) 0.0199(5) Uani d . 1 . .
    H H64 0.6281 0.6823 0.8119 0.024 Uiso calc R 1 . .
    C C65 0.73185(17) 0.7703(2) 0.78403(11) 0.0195(5) Uani d . 1 . .
    H H65 0.7258 0.8328 0.8077 0.023 Uiso calc R 1 . .
    C C66 0.80049(17) 0.76719(19) 0.74611(11) 0.0177(5) Uani d . 1 . .
    H H66 0.8398 0.8278 0.7462 0.021 Uiso calc R 1 . .
    C C71 0.94558(16) 0.78910(19) 0.66057(10) 0.0152(5) Uani d . 1 . .
    C C72 1.03056(18) 0.8086(2) 0.69976(11) 0.0200(5) Uani d . 1 . .
    H H72 1.0565 0.7519 0.7256 0.024 Uiso calc R 1 . .
    C C73 1.07757(19) 0.9091(2) 0.70155(12) 0.0233(6) Uani d . 1 . .
    H H73 1.1342 0.9178 0.7277 0.028 Uiso calc R 1 . .
    C C74 1.04013(19) 0.9965(2) 0.66442(11) 0.0220(6) Uani d . 1 . .
    H H74 1.071 1.0639 0.6656 0.026 Uiso calc R 1 . .
    C C75 0.95639(18) 0.9812(2) 0.62579(11) 0.0214(5) Uani d . 1 . .
    H H75 0.9306 1.0386 0.6005 0.026 Uiso calc R 1 . .
    C C76 0.91000(18) 0.87998(18) 0.62445(11) 0.0179(5) Uani d . 1 . .
    H H76 0.853 0.8724 0.5985 0.021 Uiso calc R 1 . .
    B B1 0.8892(2) 0.6704(2) 0.66017(12) 0.0159(6) Uani d . 1 . .
loop_
    _atom_site_aniso_label
    _atom_site_aniso_U_11
    _atom_site_aniso_U_22
    _atom_site_aniso_U_33
    _atom_site_aniso_U_12
    _atom_site_aniso_U_13
    _atom_site_aniso_U_23
    C1 0.0157(12) 0.0186(13) 0.0157(12) -0.0002(9) -0.0007(10) -0.0002(9)
    C2 0.0203(13) 0.0175(12) 0.0160(12) -0.0005(10) 0.0004(10) 0.0020(10)
    C3 0.0259(14) 0.0173(13) 0.0174(12) -0.0036(10) 0.0016(11) 0.0040(10)
    C4 0.0197(13) 0.0252(14) 0.0178(12) -0.0049(10) 0.0078(11) -0.0010(11)
    C5 0.0222(14) 0.0271(14) 0.0238(14) 0.0007(11) 0.0069(11) -0.0051(11)
    C11 0.0156(12) 0.0179(12) 0.0149(11) -0.0014(9) 0.0038(10) -0.0006(9)
    C12 0.0192(13) 0.0203(13) 0.0202(13) 0.0029(10) -0.0006(11) 0.0004(10)
    C13 0.0201(14) 0.0210(14) 0.0378(16) 0.0034(10) 0.0055(12) 0.0010(12)
    C14 0.0235(14) 0.0225(14) 0.0372(16) -0.0044(11) 0.0125(13) -0.0142(12)
    C15 0.0246(15) 0.0299(15) 0.0218(14) -0.0054(11) 0.0006(12) -0.0099(11)
    C16 0.0211(13) 0.0207(13) 0.0182(12) -0.0026(10) -0.0004(11) -0.0011(10)
    C21 0.0187(13) 0.0134(12) 0.0158(12) -0.0001(9) -0.0027(10) -0.0008(9)
    C22 0.0204(13) 0.0149(12) 0.0170(12) -0.0002(9) -0.0001(10) -0.0002(10)
    C23 0.0183(13) 0.0213(14) 0.0241(13) 0.0047(10) -0.0035(11) -0.0001(11)
    C24 0.0295(15) 0.0178(13) 0.0223(14) 0.0035(10) -0.0014(12) 0.0050(10)
    C25 0.0284(15) 0.0243(14) 0.0246(14) -0.0009(11) 0.0031(12) 0.0097(11)
    C26 0.0187(13) 0.0259(14) 0.0215(13) 0.0001(11) 0.0026(11) 0.0054(11)
    C31 0.0172(12) 0.0144(12) 0.0129(11) 0.0015(9) -0.0019(10) 0.0008(9)
    C32 0.0196(13) 0.0219(13) 0.0139(12) 0.0003(10) 0.0007(10) -0.0034(10)
    C33 0.0170(13) 0.0292(15) 0.0208(13) -0.0016(11) 0.0022(11) -0.0036(11)
    C34 0.0192(13) 0.0223(13) 0.0229(13) -0.0034(10) -0.0026(11) -0.0032(11)
    C35 0.0256(14) 0.0168(13) 0.0134(12) -0.0015(10) 0.0005(11) -0.0028(9)
    C36 0.0211(13) 0.0142(12) 0.0146(11) 0.0015(9) 0.0021(10) 0.0001(9)
    N1 0.0238(12) 0.0224(11) 0.0138(10) -0.0016(9) 0.0007(9) -0.0022(8)
    O1 0.0191(10) 0.0288(10) 0.0253(10) -0.0038(7) 0.0005(8) -0.0048(8)
    P1 0.0146(3) 0.0143(3) 0.0118(3) 0.0008(2) -0.0009(2) 0.0000(2)
    I1 0.02367(10) 0.01857(10) 0.03027(11) 0.00050(7) -0.00038(8) -0.00280(7)
    C41 0.0184(12) 0.0158(12) 0.0110(11) -0.0013(9) -0.0041(10) -0.0040(9)
    C42 0.0163(12) 0.0184(12) 0.0120(11) 0.0009(9) 0.0001(10) -0.0028(9)
    C43 0.0236(14) 0.0172(13) 0.0150(12) 0.0009(10) 0.0007(11) 0.0006(10)
    C44 0.0246(14) 0.0191(13) 0.0188(13) 0.0078(10) -0.0042(11) -0.0028(10)
    C45 0.0177(13) 0.0284(14) 0.0176(12) 0.0043(11) 0.0007(11) -0.0063(11)
    C46 0.0197(13) 0.0193(12) 0.0133(12) 0.0004(10) 0.0000(10) 0.0003(10)
    C51 0.0213(13) 0.0109(11) 0.0158(12) -0.0017(9) 0.0019(10) 0.0024(9)
    C52 0.0200(13) 0.0173(12) 0.0187(13) 0.0000(10) 0.0014(11) 0.0025(10)
    C53 0.0397(17) 0.0193(14) 0.0163(13) -0.0018(11) -0.0014(12) -0.0023(10)
    C54 0.0310(16) 0.0281(15) 0.0166(13) -0.0054(12) -0.0074(12) 0.0011(11)
    C55 0.0217(14) 0.0336(16) 0.0223(14) 0.0021(12) -0.0057(12) 0.0061(12)
    C56 0.0248(14) 0.0206(13) 0.0192(13) 0.0013(10) -0.0004(11) 0.0005(10)
    C61 0.0144(12) 0.0152(12) 0.0146(11) 0.0036(9) -0.0028(10) 0.0021(9)
    C62 0.0177(12) 0.0133(12) 0.0199(13) 0.0025(9) -0.0027(10) -0.0013(9)
    C63 0.0192(13) 0.0152(13) 0.0220(13) 0.0022(9) 0.0014(11) 0.0013(10)
    C64 0.0183(13) 0.0242(14) 0.0172(12) 0.0032(10) 0.0031(10) 0.0036(10)
    C65 0.0260(14) 0.0156(13) 0.0168(12) 0.0031(10) 0.0029(11) -0.0036(10)
    C66 0.0186(13) 0.0150(12) 0.0182(12) -0.0014(9) -0.0008(10) 0.0012(10)
    C71 0.0178(12) 0.0159(12) 0.0119(11) 0.0013(9) 0.0028(10) -0.0020(9)
    C72 0.0237(14) 0.0184(13) 0.0161(12) -0.0002(10) -0.0019(11) -0.0006(10)
    C73 0.0238(14) 0.0235(14) 0.0213(14) -0.0034(10) 0.0003(12) -0.0073(11)
    C74 0.0285(15) 0.0153(13) 0.0243(14) -0.0033(10) 0.0103(12) -0.0033(10)
    C75 0.0278(15) 0.0164(13) 0.0204(13) 0.0044(10) 0.0051(11) 0.0044(10)
    C76 0.0176(13) 0.0172(13) 0.0185(12) 0.0040(9) 0.0018(10) -0.0002(10)
    B1 0.0187(14) 0.0131(13) 0.0141(13) 0.0007(10) -0.0027(11) 0.0010(10)
_geom_special_details
;
All e.s.d.'s (except the e.s.d. in the dihedral angle between two l.s. planes)
are estimated using the full covariance matrix. The cell e.s.d.'s are taken
into account individually in the estimation of e.s.d.'s in distances, angles
and torsion angles; correlations between e.s.d.'s in cell parameters are only
used when they are defined by crystal symmetry. An approximate (isotropic)
treatment of cell e.s.d.'s is used for estimating e.s.d.'s involving l.s.
planes.
;
loop_
    _geom_bond_atom_site_label_1
    _geom_bond_atom_site_label_2
    _geom_bond_site_symmetry_2
    _geom_bond_distance
    _geom_bond_publ_flag
    C1 C2 . 1.536(3) ?
    C1 P1 . 1.810(3) ?
    C1 H1A . 0.97 ?
    C1 H1B . 0.97 ?
    C2 C3 . 1.529(3) ?
    C2 H2A . 0.97 ?
    C2 H2B . 0.97 ?
    C3 N1 . 1.462(3) ?
    C3 H3A . 0.97 ?
    C3 H3B . 0.97 ?
    C4 O1 . 1.233(3) ?
    C4 N1 . 1.344(3) ?
    C4 C5 . 1.511(3) ?
    C5 I1 . 2.172(3) ?
    C5 H5A . 0.97 ?
    C5 H5B . 0.97 ?
    C11 C16 . 1.388(3) ?
    C11 C12 . 1.402(3) ?
    C11 P1 . 1.796(2) ?
    C12 C13 . 1.384(3) ?
    C12 H12 . 0.93 ?
    C13 C14 . 1.386(4) ?
    C13 H13 . 0.93 ?
    C14 C15 . 1.382(4) ?
    C14 H14 . 0.93 ?
    C15 C16 . 1.398(3) ?
    C15 H15 . 0.93 ?
    C16 H16 . 0.93 ?
    C21 C22 . 1.395(3) ?
    C21 C26 . 1.401(3) ?
    C21 P1 . 1.802(2) ?
    C22 C23 . 1.389(3) ?
    C22 H22 . 0.93 ?
    C23 C24 . 1.391(4) ?
    C23 H23 . 0.93 ?
    C24 C25 . 1.387(4) ?
    C24 H24 . 0.93 ?
    C25 C26 . 1.392(3) ?
    C25 H25 . 0.93 ?
    C26 H26 . 0.93 ?
    C31 C32 . 1.404(3) ?
    C31 C36 . 1.405(3) ?
    C31 P1 . 1.791(2) ?
    C32 C33 . 1.389(3) ?
    C32 H32 . 0.93 ?
    C33 C34 . 1.384(3) ?
    C33 H33 . 0.93 ?
    C34 C35 . 1.390(4) ?
    C34 H34 . 0.93 ?
    C35 C36 . 1.381(3) ?
    C35 H35 . 0.93 ?
    C36 H36 . 0.93 ?
    N1 H1 . 0.86 ?
    C41 C42 . 1.402(3) ?
    C41 C46 . 1.409(3) ?
    C41 B1 . 1.664(4) ?
    C42 C43 . 1.393(3) ?
    C42 H42 . 0.93 ?
    C43 C44 . 1.384(4) ?
    C43 H43 . 0.93 ?
    C44 C45 . 1.400(4) ?
    C44 H44 . 0.93 ?
    C45 C46 . 1.394(3) ?
    C45 H45 . 0.93 ?
    C46 H46 . 0.93 ?
    C51 C52 . 1.402(4) ?
    C51 C56 . 1.411(3) ?
    C51 B1 . 1.668(3) ?
    C52 C53 . 1.391(3) ?
    C52 H52 . 0.93 ?
    C53 C54 . 1.383(4) ?
    C53 H53 . 0.93 ?
    C54 C55 . 1.389(4) ?
    C54 H54 . 0.93 ?
    C55 C56 . 1.391(3) ?
    C55 H55 . 0.93 ?
    C56 H56 . 0.93 ?
    C61 C66 . 1.407(3) ?
    C61 C62 . 1.424(3) ?
    C61 B1 . 1.652(4) ?
    C62 C63 . 1.370(4) ?
    C62 H62 . 0.93 ?
    C63 C64 . 1.396(3) ?
    C63 H63 . 0.93 ?
    C64 C65 . 1.383(3) ?
    C64 H64 . 0.93 ?
    C65 C66 . 1.403(3) ?
    C65 H65 . 0.93 ?
    C66 H66 . 0.93 ?
    C71 C76 . 1.405(3) ?
    C71 C72 . 1.405(3) ?
    C71 B1 . 1.654(4) ?
    C72 C73 . 1.394(3) ?
    C72 H72 . 0.93 ?
    C73 C74 . 1.391(4) ?
    C73 H73 . 0.93 ?
    C74 C75 . 1.378(4) ?
    C74 H74 . 0.93 ?
    C75 C76 . 1.397(3) ?
    C75 H75 . 0.93 ?
    C76 H76 . 0.93 ?
loop_
    _geom_angle_atom_site_label_1
    _geom_angle_atom_site_label_2
    _geom_angle_atom_site_label_3
    _geom_angle_site_symmetry_1
    _geom_angle_site_symmetry_3
    _geom_angle
    _geom_angle_publ_flag
    C2 C1 P1 . . 116.98(17) ?
    C2 C1 H1A . . 108.1 ?
    P1 C1 H1A . . 108.1 ?
    C2 C1 H1B . . 108.1 ?
    P1 C1 H1B . . 108.1 ?
    H1A C1 H1B . . 107.3 ?
    C3 C2 C1 . . 111.4(2) ?
    C3 C2 H2A . . 109.3 ?
    C1 C2 H2A . . 109.3 ?
    C3 C2 H2B . . 109.3 ?
    C1 C2 H2B . . 109.3 ?
    H2A C2 H2B . . 108 ?
    N1 C3 C2 . . 112.95(19) ?
    N1 C3 H3A . . 109 ?
    C2 C3 H3A . . 109 ?
    N1 C3 H3B . . 109 ?
    C2 C3 H3B . . 109 ?
    H3A C3 H3B . . 107.8 ?
    O1 C4 N1 . . 122.9(2) ?
    O1 C4 C5 . . 121.3(2) ?
    N1 C4 C5 . . 115.8(2) ?
    C4 C5 I1 . . 108.70(16) ?
    C4 C5 H5A . . 110 ?
    I1 C5 H5A . . 110 ?
    C4 C5 H5B . . 110 ?
    I1 C5 H5B . . 110 ?
    H5A C5 H5B . . 108.3 ?
    C16 C11 C12 . . 120.1(2) ?
    C16 C11 P1 . . 119.20(19) ?
    C12 C11 P1 . . 120.03(18) ?
    C13 C12 C11 . . 119.5(2) ?
    C13 C12 H12 . . 120.2 ?
    C11 C12 H12 . . 120.2 ?
    C12 C13 C14 . . 120.1(2) ?
    C12 C13 H13 . . 120 ?
    C14 C13 H13 . . 120 ?
    C15 C14 C13 . . 120.9(2) ?
    C15 C14 H14 . . 119.5 ?
    C13 C14 H14 . . 119.5 ?
    C14 C15 C16 . . 119.4(2) ?
    C14 C15 H15 . . 120.3 ?
    C16 C15 H15 . . 120.3 ?
    C11 C16 C15 . . 120.0(2) ?
    C11 C16 H16 . . 120 ?
    C15 C16 H16 . . 120 ?
    C22 C21 C26 . . 119.9(2) ?
    C22 C21 P1 . . 121.02(18) ?
    C26 C21 P1 . . 119.03(19) ?
    C23 C22 C21 . . 119.8(2) ?
    C23 C22 H22 . . 120.1 ?
    C21 C22 H22 . . 120.1 ?
    C22 C23 C24 . . 120.2(2) ?
    C22 C23 H23 . . 119.9 ?
    C24 C23 H23 . . 119.9 ?
    C25 C24 C23 . . 120.3(2) ?
    C25 C24 H24 . . 119.8 ?
    C23 C24 H24 . . 119.8 ?
    C24 C25 C26 . . 119.9(3) ?
    C24 C25 H25 . . 120 ?
    C26 C25 H25 . . 120 ?
    C25 C26 C21 . . 119.8(2) ?
    C25 C26 H26 . . 120.1 ?
    C21 C26 H26 . . 120.1 ?
    C32 C31 C36 . . 120.6(2) ?
    C32 C31 P1 . . 120.57(18) ?
    C36 C31 P1 . . 118.53(19) ?
    C33 C32 C31 . . 119.0(2) ?
    C33 C32 H32 . . 120.5 ?
    C31 C32 H32 . . 120.5 ?
    C34 C33 C32 . . 120.0(3) ?
    C34 C33 H33 . . 120 ?
    C32 C33 H33 . . 120 ?
    C33 C34 C35 . . 121.1(2) ?
    C33 C34 H34 . . 119.4 ?
    C35 C34 H34 . . 119.4 ?
    C36 C35 C34 . . 119.8(2) ?
    C36 C35 H35 . . 120.1 ?
    C34 C35 H35 . . 120.1 ?
    C35 C36 C31 . . 119.4(2) ?
    C35 C36 H36 . . 120.3 ?
    C31 C36 H36 . . 120.3 ?
    C4 N1 C3 . . 122.2(2) ?
    C4 N1 H1 . . 118.9 ?
    C3 N1 H1 . . 118.9 ?
    C31 P1 C11 . . 111.93(11) ?
    C31 P1 C21 . . 108.34(11) ?
    C11 P1 C21 . . 108.77(11) ?
    C31 P1 C1 . . 110.52(11) ?
    C11 P1 C1 . . 109.58(11) ?
    C21 P1 C1 . . 107.58(11) ?
    C42 C41 C46 . . 115.1(2) ?
    C42 C41 B1 . . 123.8(2) ?
    C46 C41 B1 . . 121.0(2) ?
    C43 C42 C41 . . 122.8(2) ?
    C43 C42 H42 . . 118.6 ?
    C41 C42 H42 . . 118.6 ?
    C44 C43 C42 . . 120.3(2) ?
    C44 C43 H43 . . 119.8 ?
    C42 C43 H43 . . 119.8 ?
    C43 C44 C45 . . 119.2(2) ?
    C43 C44 H44 . . 120.4 ?
    C45 C44 H44 . . 120.4 ?
    C46 C45 C44 . . 119.2(2) ?
    C46 C45 H45 . . 120.4 ?
    C44 C45 H45 . . 120.4 ?
    C45 C46 C41 . . 123.3(2) ?
    C45 C46 H46 . . 118.3 ?
    C41 C46 H46 . . 118.3 ?
    C52 C51 C56 . . 115.0(2) ?
    C52 C51 B1 . . 124.5(2) ?
    C56 C51 B1 . . 120.3(2) ?
    C53 C52 C51 . . 122.9(2) ?
    C53 C52 H52 . . 118.5 ?
    C51 C52 H52 . . 118.5 ?
    C54 C53 C52 . . 120.2(2) ?
    C54 C53 H53 . . 119.9 ?
    C52 C53 H53 . . 119.9 ?
    C53 C54 C55 . . 119.1(2) ?
    C53 C54 H54 . . 120.5 ?
    C55 C54 H54 . . 120.5 ?
    C54 C55 C56 . . 120.1(3) ?
    C54 C55 H55 . . 120 ?
    C56 C55 H55 . . 120 ?
    C55 C56 C51 . . 122.7(2) ?
    C55 C56 H56 . . 118.7 ?
    C51 C56 H56 . . 118.7 ?
    C66 C61 C62 . . 113.6(2) ?
    C66 C61 B1 . . 125.5(2) ?
    C62 C61 B1 . . 120.9(2) ?
    C63 C62 C61 . . 123.9(2) ?
    C63 C62 H62 . . 118.1 ?
    C61 C62 H62 . . 118.1 ?
    C62 C63 C64 . . 120.6(2) ?
    C62 C63 H63 . . 119.7 ?
    C64 C63 H63 . . 119.7 ?
    C65 C64 C63 . . 118.3(2) ?
    C65 C64 H64 . . 120.9 ?
    C63 C64 H64 . . 120.9 ?
    C64 C65 C66 . . 120.4(2) ?
    C64 C65 H65 . . 119.8 ?
    C66 C65 H65 . . 119.8 ?
    C65 C66 C61 . . 123.2(2) ?
    C65 C66 H66 . . 118.4 ?
    C61 C66 H66 . . 118.4 ?
    C76 C71 C72 . . 114.8(2) ?
    C76 C71 B1 . . 122.8(2) ?
    C72 C71 B1 . . 122.3(2) ?
    C73 C72 C71 . . 122.8(2) ?
    C73 C72 H72 . . 118.6 ?
    C71 C72 H72 . . 118.6 ?
    C74 C73 C72 . . 120.3(2) ?
    C74 C73 H73 . . 119.8 ?
    C72 C73 H73 . . 119.8 ?
    C75 C74 C73 . . 118.7(2) ?
    C75 C74 H74 . . 120.7 ?
    C73 C74 H74 . . 120.7 ?
    C74 C75 C76 . . 120.4(2) ?
    C74 C75 H75 . . 119.8 ?
    C76 C75 H75 . . 119.8 ?
    C75 C76 C71 . . 122.9(2) ?
    C75 C76 H76 . . 118.5 ?
    C71 C76 H76 . . 118.5 ?
    C61 B1 C71 . . 109.94(19) ?
    C61 B1 C41 . . 111.19(19) ?
    C71 B1 C41 . . 109.2(2) ?
    C61 B1 C51 . . 105.54(19) ?
    C71 B1 C51 . . 112.36(19) ?
    C41 B1 C51 . . 108.55(19) ?
loop_
    _geom_torsion_atom_site_label_1
    _geom_torsion_atom_site_label_2
    _geom_torsion_atom_site_label_3
    _geom_torsion_atom_site_label_4
    _geom_torsion_site_symmetry_1
    _geom_torsion_site_symmetry_2
    _geom_torsion_site_symmetry_3
    _geom_torsion_site_symmetry_4
    _geom_torsion
    _geom_torsion_publ_flag
    P1 C1 C2 C3 . . . . 173.97(16) ?
    C1 C2 C3 N1 . . . . -53.6(3) ?
    O1 C4 C5 I1 . . . . -89.9(3) ?
    N1 C4 C5 I1 . . . . 87.8(2) ?
    C16 C11 C12 C13 . . . . -2.3(4) ?
    P1 C11 C12 C13 . . . . 168.1(2) ?
    C11 C12 C13 C14 . . . . 1.4(4) ?
    C12 C13 C14 C15 . . . . 0.8(4) ?
    C13 C14 C15 C16 . . . . -2.2(4) ?
    C12 C11 C16 C15 . . . . 0.9(4) ?
    P1 C11 C16 C15 . . . . -169.6(2) ?
    C14 C15 C16 C11 . . . . 1.4(4) ?
    C26 C21 C22 C23 . . . . 1.0(3) ?
    P1 C21 C22 C23 . . . . -177.79(18) ?
    C21 C22 C23 C24 . . . . -0.4(4) ?
    C22 C23 C24 C25 . . . . -0.5(4) ?
    C23 C24 C25 C26 . . . . 0.7(4) ?
    C24 C25 C26 C21 . . . . 0.0(4) ?
    C22 C21 C26 C25 . . . . -0.8(4) ?
    P1 C21 C26 C25 . . . . 178.01(19) ?
    C36 C31 C32 C33 . . . . -1.3(3) ?
    P1 C31 C32 C33 . . . . 172.33(19) ?
    C31 C32 C33 C34 . . . . 1.2(4) ?
    C32 C33 C34 C35 . . . . -0.2(4) ?
    C33 C34 C35 C36 . . . . -0.8(4) ?
    C34 C35 C36 C31 . . . . 0.7(3) ?
    C32 C31 C36 C35 . . . . 0.4(3) ?
    P1 C31 C36 C35 . . . . -173.39(17) ?
    O1 C4 N1 C3 . . . . 4.9(4) ?
    C5 C4 N1 C3 . . . . -172.7(2) ?
    C2 C3 N1 C4 . . . . 88.6(3) ?
    C32 C31 P1 C11 . . . . 31.1(2) ?
    C36 C31 P1 C11 . . . . -155.11(18) ?
    C32 C31 P1 C21 . . . . -88.8(2) ?
    C36 C31 P1 C21 . . . . 85.0(2) ?
    C32 C31 P1 C1 . . . . 153.57(19) ?
    C36 C31 P1 C1 . . . . -32.7(2) ?
    C16 C11 P1 C31 . . . . -132.7(2) ?
    C12 C11 P1 C31 . . . . 56.9(2) ?
    C16 C11 P1 C21 . . . . -13.0(2) ?
    C12 C11 P1 C21 . . . . 176.6(2) ?
    C16 C11 P1 C1 . . . . 104.4(2) ?
    C12 C11 P1 C1 . . . . -66.1(2) ?
    C22 C21 P1 C31 . . . . -130.73(19) ?
    C26 C21 P1 C31 . . . . 50.4(2) ?
    C22 C21 P1 C11 . . . . 107.4(2) ?
    C26 C21 P1 C11 . . . . -71.4(2) ?
    C22 C21 P1 C1 . . . . -11.2(2) ?
    C26 C21 P1 C1 . . . . 169.94(19) ?
    C2 C1 P1 C31 . . . . -54.4(2) ?
    C2 C1 P1 C11 . . . . 69.4(2) ?
    C2 C1 P1 C21 . . . . -172.53(17) ?
    C46 C41 C42 C43 . . . . -1.2(3) ?
    B1 C41 C42 C43 . . . . 175.9(2) ?
    C41 C42 C43 C44 . . . . 0.6(4) ?
    C42 C43 C44 C45 . . . . 0.6(4) ?
    C43 C44 C45 C46 . . . . -1.1(4) ?
    C44 C45 C46 C41 . . . . 0.5(4) ?
    C42 C41 C46 C45 . . . . 0.6(3) ?
    B1 C41 C46 C45 . . . . -176.5(2) ?
    C56 C51 C52 C53 . . . . -3.3(4) ?
    B1 C51 C52 C53 . . . . 171.2(2) ?
    C51 C52 C53 C54 . . . . 1.5(4) ?
    C52 C53 C54 C55 . . . . 1.2(4) ?
    C53 C54 C55 C56 . . . . -1.9(4) ?
    C54 C55 C56 C51 . . . . -0.1(4) ?
    C52 C51 C56 C55 . . . . 2.6(4) ?
    B1 C51 C56 C55 . . . . -172.1(2) ?
    C66 C61 C62 C63 . . . . -1.9(3) ?
    B1 C61 C62 C63 . . . . -179.2(2) ?
    C61 C62 C63 C64 . . . . 2.3(4) ?
    C62 C63 C64 C65 . . . . -0.7(4) ?
    C63 C64 C65 C66 . . . . -1.0(4) ?
    C64 C65 C66 C61 . . . . 1.4(4) ?
    C62 C61 C66 C65 . . . . 0.0(3) ?
    B1 C61 C66 C65 . . . . 177.3(2) ?
    C76 C71 C72 C73 . . . . -1.8(4) ?
    B1 C71 C72 C73 . . . . -178.4(2) ?
    C71 C72 C73 C74 . . . . 1.2(4) ?
    C72 C73 C74 C75 . . . . -0.4(4) ?
    C73 C74 C75 C76 . . . . 0.4(4) ?
    C74 C75 C76 C71 . . . . -1.2(4) ?
    C72 C71 C76 C75 . . . . 1.8(4) ?
    B1 C71 C76 C75 . . . . 178.4(2) ?
    C66 C61 B1 C71 . . . . -3.3(3) ?
    C62 C61 B1 C71 . . . . 173.7(2) ?
    C66 C61 B1 C41 . . . . 117.8(2) ?
    C62 C61 B1 C41 . . . . -65.2(3) ?
    C66 C61 B1 C51 . . . . -124.7(2) ?
    C62 C61 B1 C51 . . . . 52.3(3) ?
    C76 C71 B1 C61 . . . . -83.7(3) ?
    C72 C71 B1 C61 . . . . 92.7(3) ?
    C76 C71 B1 C41 . . . . 154.0(2) ?
    C72 C71 B1 C41 . . . . -29.6(3) ?
    C76 C71 B1 C51 . . . . 33.5(3) ?
    C72 C71 B1 C51 . . . . -150.1(2) ?
    C42 C41 B1 C61 . . . . 13.2(3) ?
    C46 C41 B1 C61 . . . . -169.9(2) ?
    C42 C41 B1 C71 . . . . 134.7(2) ?
    C46 C41 B1 C71 . . . . -48.4(3) ?
    C42 C41 B1 C51 . . . . -102.5(2) ?
    C46 C41 B1 C51 . . . . 74.4(3) ?
    C52 C51 B1 C61 . . . . -138.3(2) ?
    C56 C51 B1 C61 . . . . 35.9(3) ?
    C52 C51 B1 C71 . . . . 101.9(3) ?
    C56 C51 B1 C71 . . . . -83.9(3) ?
    C52 C51 B1 C41 . . . . -19.1(3) ?
    C56 C51 B1 C41 . . . . 155.2(2) ?
loop_
    _geom_hbond_atom_site_label_D
    _geom_hbond_atom_site_label_H
    _geom_hbond_atom_site_label_A
    _geom_hbond_site_symmetry_A
    _geom_hbond_distance_DH
    _geom_hbond_distance_HA
    _geom_hbond_distance_DA
    _geom_hbond_angle_DHA
    N1 H1 CT01 2_646 0.86 2.56 3.382(2) 160.4
    C1 H1B O1 3_656 0.97 2.48 3.270(3) 138.6
data_global
_journal_date_recd_electronic     2010-01-07
_journal_date_accepted     2010-01-12
_journal_name_full     'Acta Crystallographica, Section E'
_journal_year     2010
_journal_volume     66
_journal_issue      2
_journal_page_first     o384
_journal_page_last     o385
_journal_paper_category     QO
_journal_coeditor_code     NC2174
_publ_contact_author_name     'Dr. Cameron Evans'
_publ_contact_author_address
; Department of Chemistry
University of Otago
P.O. Box 56
Dunedin
New Zealand
;
_publ_contact_author_email     cevans@chemistry.otago.ac.nz
_publ_contact_author_fax     '64-3-4797906'
_publ_contact_author_phone     '64-3-4797922'
_publ_section_title
;
[3-(Iodoacetamido)propyl]triphenylphosphonium tetraphenylborate
;
loop_
    _publ_author_name
    _publ_author_footnote
    _publ_author_address
    'Evans, Cameron' .
; Department of Chemistry
  University of Otago
  PO Box 56
  Dunedin
  New Zealand
;
_publ_section_synopsis     .
