# Supplementary material for: [3-(Iodo­acetamido)prop­yl]triphenyl­phospho­nium tetra­phenyl­borate
Source: Acta Crystallogr Sect E Struct Rep Online. 2010 Jan 16;66(Pt 2):o384–5. doi: 10.1107/S160053681000142X (PMC2979758; doi:10.1107/S160053681000142X)
Supplement: Supplementary file 2 [file e-66-0o384-Isup2.hkl]

#
# h,k,l, Fc-squared, Fo-squared, sigma(Fo-squared) and status flag
#
data_I
_shelx_title ' CXE in P2(1)/n'
_shelx_refln_list_code          4
_shelx_F_calc_maximum      445.78
_exptl_crystal_F_000      1656.00
_reflns_d_resolution_high  0.7317
 
loop_
 _symmetry_equiv_pos_as_xyz
 'x, y, z'
 '-x+1/2, y+1/2, -z+1/2'
 '-x, -y, -z'
 'x-1/2, -y-1/2, z-1/2'
 
_cell_length_a    14.5520
_cell_length_b    12.1080
_cell_length_c    21.9660
_cell_angle_alpha  90.000
_cell_angle_beta   99.490
_cell_angle_gamma  90.000
 
_shelx_F_squared_multiplier     1.000
 
loop_
 _refln_index_h
 _refln_index_k
 _refln_index_l
 _refln_F_squared_calc
 _refln_F_squared_meas
 _refln_F_squared_sigma
 _refln_observed_status
   4   0   0     4689.48     5368.65    667.23 o
   6   0   0    11980.34    11880.81    417.61 o
   8   0   0    32582.51    37431.07   2828.63 o
  10   0   0      964.22      956.39     62.69 o
  12   0   0     4168.80     4117.05    170.71 o
  14   0   0     2039.19     2020.09    114.56 o
  16   0   0       12.83       -5.39     47.93 o
  18   0   0      298.84      266.63     87.66 o
   3   1   0     7520.34     7980.30    166.21 o
   4   1   0     8855.08     8913.17    216.55 o
   5   1   0    11063.25    11881.72    775.03 o
   6   1   0     1378.47     1386.28     54.17 o
   7   1   0    13287.70    13335.31    459.92 o
   8   1   0     5197.69     5025.17    193.77 o
   9   1   0     6727.17     6996.69    260.74 o
  10   1   0     2905.31     3078.61    106.32 o
  11   1   0     2670.81     2745.00    118.35 o
  12   1   0     3504.34     3393.85    104.66 o
  13   1   0     6300.92     6418.23    175.65 o
  14   1   0       18.23       -2.76     28.80 o
  15   1   0     2051.70     1982.56     83.88 o
  16   1   0     4546.18     4407.66    156.21 o
  17   1   0       25.84       -5.70     38.69 o
  18   1   0       24.62       22.21     50.79 o
  19   1   0      816.79      772.47     83.72 o
   1   2   0     6190.83     6263.66    105.98 o
   2   2   0      783.24      820.69     18.88 o
   3   2   0    33206.29    32979.39    471.71 o
   4   2   0     6694.44     7069.80    232.03 o
   5   2   0    28004.81    28419.06    656.06 o
   6   2   0     5230.34     5634.14    174.09 o
   7   2   0        5.41       11.53     21.87 o
   8   2   0     1643.74     1610.73     91.83 o
   9   2   0     7061.27     6990.06    269.43 o
  10   2   0      672.90      685.26     67.80 o
  11   2   0     9527.21     9861.46    371.69 o
  12   2   0      672.24      646.33     74.09 o
  13   2   0     1691.40     1629.85    107.85 o
  14   2   0        2.77      -24.77     24.77 o
  15   2   0      874.03      900.22     72.23 o
  16   2   0       11.79      -13.47     32.04 o
  17   2   0     1945.18     2110.84     94.45 o
  18   2   0      383.88      341.46     60.75 o
  19   2   0       95.54       79.04     95.63 o
   1   3   0    18345.06    18229.82    241.29 o
   2   3   0    40904.63    39800.15    520.87 o
   3   3   0     5072.02     5313.14     87.97 o
   4   3   0    19128.48    18706.96    302.71 o
   5   3   0      770.49      633.12     20.74 o
   6   3   0      396.49      396.90     32.27 o
   7   3   0     3787.57     4190.12    146.06 o
   8   3   0     8985.09     9333.18    283.99 o
   9   3   0     2464.78     2489.79    134.29 o
  10   3   0     2137.63     2068.99    137.52 o
  11   3   0     1606.21     1646.11    115.67 o
  12   3   0     2069.01     1863.74    300.77 o
  13   3   0      545.18      506.05     80.55 o
  14   3   0     6049.61     5849.37    364.41 o
  15   3   0      319.80      365.71    104.24 o
  16   3   0     2949.62     2719.97    230.67 o
  17   3   0      160.64      171.22     99.07 o
  18   3   0     1215.99     1221.61    165.41 o
  19   3   0      504.09      471.03    134.18 o
   0   4   0    28262.72    26865.71    456.58 o
   1   4   0      127.53      122.45      9.44 o
   2   4   0     5865.08     5666.34     88.21 o
   3   4   0     7559.02     7417.55    112.29 o
   4   4   0     6522.98     6855.21    123.81 o
   5   4   0      188.18      157.26     36.33 o
   6   4   0    17792.86    18168.35    319.52 o
   7   4   0     1389.78     1413.86     45.72 o
   8   4   0     8555.50     8932.50    269.76 o
   9   4   0     2606.08     2857.74    193.84 o
  10   4   0      481.65      523.39     77.05 o
  11   4   0     1777.07     1720.32    125.74 o
  12   4   0     5299.05     5589.91    257.97 o
  13   4   0      143.42      152.70     86.80 o
  14   4   0     6351.15     5516.19    362.48 o
  15   4   0      118.20       89.17     93.04 o
  16   4   0      315.08      282.14    114.79 o
  17   4   0      132.54       68.70    107.04 o
  18   4   0      786.84      554.38    142.15 o
   1   5   0     5867.79     5067.17     74.91 o
   2   5   0      532.67      574.18     20.95 o
   3   5   0     1253.70     1506.00     40.05 o
   4   5   0      256.88      288.07     20.72 o
   5   5   0    19203.91    19203.78    301.61 o
   6   5   0      724.52      768.71     62.32 o
   7   5   0    15096.14    14872.84    253.84 o
   8   5   0     1010.57      801.32     50.07 o
   9   5   0     1424.79     1376.75     55.43 o
  10   5   0        6.10       12.38     21.29 o
  11   5   0     4184.21     4197.88    295.49 o
  12   5   0       58.46       30.58     76.67 o
  13   5   0     5001.98     4750.96    332.11 o
  14   5   0      609.22      566.01    128.58 o
  15   5   0     1981.19     2261.22    231.10 o
  16   5   0      271.20      336.85    132.67 o
  17   5   0      368.43      299.59    130.73 o
  18   5   0      364.09      421.06    143.44 o
   0   6   0     6405.86     5775.58    116.61 o
   1   6   0      871.16      859.10     28.99 o
   2   6   0     2601.64     2480.96     51.25 o
   3   6   0    18625.49    17739.97    282.21 o
   4   6   0      211.19      222.20     20.46 o
   5   6   0      268.24      178.44     20.51 o
   6   6   0     7432.12     7434.35    133.30 o
   7   6   0       77.14       34.34     18.02 o
   8   6   0     3875.68     4149.63     96.69 o
   9   6   0     2563.15     2691.10    102.54 o
  10   6   0       94.71       28.76     31.47 o
  11   6   0     6174.27     6109.00    198.50 o
  12   6   0     1837.23     1945.47    116.11 o
  13   6   0      254.24      222.48    104.46 o
  14   6   0     6832.56     6415.59    430.53 o
  15   6   0       87.18       95.41    107.90 o
  16   6   0       46.33      151.84    117.59 o
  17   6   0     2002.25     2293.53    254.79 o
  18   6   0      940.45     1053.18    195.35 o
   1   7   0      474.39      413.89     27.63 o
   2   7   0    19803.50    19569.04    294.36 o
   3   7   0     1245.62     1209.10     40.60 o
   4   7   0    18328.20    18255.14    293.68 o
   5   7   0     3831.13     3826.49     86.59 o
   6   7   0     1414.23     1447.09     64.35 o
   7   7   0     3156.11     3213.50     86.87 o
   8   7   0     6902.72     7361.87    154.14 o
   9   7   0     1513.60     1483.62     58.14 o
  10   7   0     8059.66     8370.81    267.90 o
  11   7   0       64.46       36.18     44.47 o
  12   7   0     4920.02     5179.45    182.11 o
  13   7   0      180.28       85.53     40.01 o
  14   7   0     1593.10     1575.34    114.74 o
  15   7   0      429.92      654.96    174.02 o
  16   7   0     2255.44     2077.72    252.64 o
  17   7   0      275.55      182.21    142.36 o
   0   8   0    14445.45    13654.06    306.95 o
   1   8   0     5745.03     5642.67    117.73 o
   2   8   0     1436.00     1376.80     43.55 o
   3   8   0     3861.80     3533.89     83.84 o
   4   8   0      284.86      293.41     27.65 o
   5   8   0     3380.44     3295.05     82.00 o
   6   8   0     5157.95     5237.78    113.39 o
   7   8   0      190.98      115.99     26.43 o
   8   8   0     5485.50     5510.10    144.22 o
   9   8   0     8578.60     8269.65    200.22 o
  10   8   0       50.29       68.26     65.22 o
  11   8   0      837.41      806.67     70.29 o
  12   8   0      519.19      339.85     88.89 o
  13   8   0      134.16      128.46     47.03 o
  14   8   0     1988.51     2075.87    106.64 o
  15   8   0      139.50      194.50     48.24 o
  16   8   0       44.87      -27.78    131.16 o
  17   8   0      694.52      933.65    208.70 o
   1   9   0     8275.19     7845.86    154.27 o
   2   9   0      485.51      470.83     31.65 o
   3   9   0     3701.87     3594.55     90.18 o
   4   9   0     1875.33     1834.84     58.78 o
   5   9   0     6647.50     6254.96    141.89 o
   6   9   0      228.51      178.40     33.84 o
   7   9   0     5062.28     4815.41    152.56 o
   8   9   0      290.27      306.64     41.77 o
   9   9   0     3264.98     3340.99    120.28 o
  10   9   0       30.97       36.36     29.86 o
  11   9   0      744.55      749.77    129.66 o
  12   9   0      220.21      179.77     92.40 o
  13   9   0     1598.29     1806.14    143.50 o
  14   9   0      108.83      108.76     77.86 o
  15   9   0     3392.19     3231.39    194.11 o
  16   9   0      263.26      240.37     79.27 o
   0  10   0    22601.18    21716.93    599.71 o
   1  10   0     1278.77     1311.06     81.54 o
   2  10   0     2461.97     2325.27     90.42 o
   3  10   0     6148.21     5810.69    136.65 o
   4  10   0       82.07       48.70     29.42 o
   5  10   0     1177.74     1092.25     62.40 o
   6  10   0    10325.64    10045.07    228.91 o
   7  10   0      339.12      174.23     44.92 o
   8  10   0     2473.89     2376.39    106.38 o
   9  10   0      377.65      315.71     51.67 o
  10  10   0       80.68        2.18     37.13 o
  11  10   0     1630.57     1711.69     96.94 o
  12  10   0     1616.61     1599.55    144.05 o
  13  10   0       70.60       77.29     79.29 o
  14  10   0      867.13     1005.18    122.28 o
  15  10   0      329.22      199.03     89.53 o
   1  11   0     1257.58     1409.42     96.75 o
   2  11   0     6016.97     5671.41    165.14 o
   3  11   0        8.98       -3.99     31.25 o
   4  11   0     2939.23     3022.79    121.97 o
   5  11   0        7.52        0.64     41.02 o
   6  11   0     1220.34     1271.91     80.43 o
   7  11   0     3291.97     3398.40    162.58 o
   8  11   0     5959.53     5880.71    217.42 o
   9  11   0      240.35      203.92     53.94 o
  10  11   0     4247.08     4353.96    180.79 o
  11  11   0      103.97       74.89     41.81 o
  12  11   0     1254.23     1148.72    139.38 o
  13  11   0      980.48      993.37    135.18 o
  14  11   0      123.52       82.90    132.46 o
   0  12   0       54.71      -64.61    104.03 o
   1  12   0      247.27      303.96     67.18 o
   2  12   0      279.83      200.76     61.06 o
   3  12   0     5648.68     5576.51    186.98 o
   4  12   0       31.09       25.03     55.42 o
   5  12   0     2077.16     2181.37    105.22 o
   6  12   0     1330.94     1348.44    113.32 o
   7  12   0       14.44      -38.26     55.33 o
   8  12   0      122.64       23.79     62.05 o
   9  12   0     1234.00     1243.79    174.99 o
  10  12   0       15.23      -26.78     48.30 o
  11  12   0     2226.99     2230.41    108.20 o
  12  12   0        7.18      -49.98     86.56 o
  13  12   0      300.63      173.10    139.99 o
   1  13   0     1671.40     1680.92    177.80 o
   2  13   0      666.04      716.05     89.54 o
   3  13   0       53.61       38.75     59.11 o
   4  13   0     4809.81     4875.19    214.29 o
   5  13   0     3025.98     3015.96    191.92 o
   6  13   0        6.22       15.57     75.00 o
   7  13   0      419.71      330.21     97.03 o
   8  13   0      400.16      373.07     97.83 o
   9  13   0     1567.91     1588.17    145.15 o
  10  13   0      135.71      223.84     82.43 o
  11  13   0       34.57      -10.20     51.26 o
  12  13   0       10.39       29.67     51.16 o
   0  14   0     4859.16     4911.85    432.26 o
   1  14   0       22.44       44.72    110.48 o
   2  14   0     1174.58     1250.87    176.08 o
   3  14   0      855.49      788.61    102.28 o
   4  14   0      703.06      820.19    117.84 o
   5  14   0      119.89      141.44     88.19 o
   6  14   0     4331.90     4092.34    380.14 o
   7  14   0        9.90        7.11     84.75 o
   8  14   0     2287.36     1987.13    172.95 o
   9  14   0       15.12      -24.05     94.12 o
  10  14   0      454.35      464.36    103.19 o
   1  15   0     2236.87     2441.36    239.27 o
   2  15   0      582.36      536.80    155.06 o
   3  15   0        3.38      -15.08    158.95 o
   4  15   0     1770.91     1888.75    218.93 o
   5  15   0      146.35      345.56    147.53 o
   6  15   0      186.84      114.58    164.12 o
   7  15   0     2124.19     2253.25    303.25 o
   8  15   0     1859.48     2059.43    185.86 o
   0  16   0      221.24      344.82    231.31 o
   1  16   0      398.46      185.80    160.31 o
   2  16   0      248.27      206.54    216.45 o
   3  16   0      754.40     1043.06    268.79 o
   4  16   0       89.16      173.81    203.31 o
 -19   0   1      975.35      968.11    129.01 o
 -17   0   1     1070.87     1147.73    131.16 o
 -15   0   1     2245.08     2415.68    132.12 o
 -13   0   1    11420.41    11680.02    419.47 o
 -11   0   1     2857.67     3097.31    153.78 o
  -9   0   1     6100.20     6192.73    347.83 o
  -7   0   1    27592.08    29564.49   2549.50 o
  -5   0   1      301.06      248.10     23.24 o
  -3   0   1     2309.58     2183.35     80.16 o
   5   0   1     2352.60     2135.23    117.38 o
   7   0   1    12269.42    11422.33    388.88 o
   9   0   1     1174.94     1165.29     64.14 o
  11   0   1     3314.54     3314.73    141.21 o
  13   0   1     5922.36     5903.78    233.36 o
  15   0   1     5517.55     5112.17    216.44 o
  17   0   1     1046.52     1240.99    135.04 o
  19   0   1     1066.44     1009.25    133.10 o
 -19   1   1     1725.69     1875.24    122.08 o
 -18   1   1        7.15       34.49     51.80 o
 -17   1   1     1180.19     1221.52     93.08 o
 -16   1   1     1369.70     1488.46     83.44 o
 -15   1   1     1336.75     1289.99     79.89 o
 -14   1   1     2080.18     2164.86     83.33 o
 -13   1   1       26.36       17.27     28.08 o
 -12   1   1     2352.94     2492.69    116.26 o
 -11   1   1     3226.93     3042.16    111.31 o
 -10   1   1     2834.49     3142.25     94.68 o
  -9   1   1     1273.78     1231.05     48.53 o
  -8   1   1    10861.86    12069.48    341.74 o
  -7   1   1     2104.18     2488.00     84.30 o
  -6   1   1     2216.18     2271.46     78.49 o
  -5   1   1    12046.64    12365.40    684.47 o
  -4   1   1     2391.43     2579.61     71.28 o
  -3   1   1     9977.46     9822.56    224.60 o
  -1   1   1       84.18       93.45      6.88 o
   1   1   1    27856.73    16219.25    769.32 o
   3   1   1    52806.39    54647.04   1193.53 o
   4   1   1     3732.91     3844.33    114.34 o
   5   1   1        7.21        9.26     23.69 o
   6   1   1     8153.50     7705.87    220.31 o
   7   1   1     1509.46     1396.91     73.52 o
   8   1   1      538.88      499.96     45.47 o
   9   1   1     7324.14     7528.33    244.81 o
  10   1   1     1279.34     1366.67     51.34 o
  11   1   1      204.91      214.40     26.31 o
  12   1   1     5649.64     5349.22    187.86 o
  13   1   1       20.58       41.69     27.13 o
  14   1   1      870.30      857.79     51.87 o
  15   1   1     6503.73     6376.94    181.81 o
  16   1   1      207.70      315.26     79.20 o
  17   1   1      666.92      586.43     58.50 o
  18   1   1     1577.90     1628.93    111.61 o
  19   1   1       89.86       27.68     56.56 o
 -19   2   1      636.33      542.82     69.36 o
 -18   2   1     2657.37     2926.54    149.14 o
 -17   2   1      129.44       66.80     39.23 o
 -16   2   1     1635.27     1528.48     78.03 o
 -15   2   1      174.77      129.23     41.12 o
 -14   2   1     2413.29     2376.63     87.57 o
 -13   2   1        7.36        4.64     24.90 o
 -12   2   1     2047.30     2097.62    125.15 o
 -11   2   1      527.22      517.72     65.59 o
 -10   2   1    20863.65    21181.49    734.09 o
  -9   2   1      312.25      442.82     53.89 o
  -8   2   1      788.43      829.31     65.09 o
  -7   2   1      685.04      598.40     41.83 o
  -6   2   1    13875.19    14018.14    396.74 o
  -5   2   1      185.86      165.21     20.11 o
  -4   2   1    51036.60    51330.13    919.13 o
  -3   2   1      217.40      215.20     11.21 o
  -2   2   1      701.91      658.73     17.51 o
  -1   2   1       79.11       66.98      7.07 o
   0   2   1      550.56      247.68     27.57 o
   1   2   1     4908.93     4727.28     83.97 o
   2   2   1    65531.54    68897.64    976.43 o
   3   2   1     8014.49     8058.20    127.56 o
   4   2   1    17986.21    18551.31    380.52 o
   5   2   1     1637.66     1488.57     52.46 o
   6   2   1     9769.59    10418.11    371.43 o
   7   2   1      466.22      431.65     37.49 o
   8   2   1      314.48      233.14     42.48 o
   9   2   1      238.74      264.12     48.15 o
  10   2   1    11055.74     7706.34    419.77 o
  11   2   1     3306.52     3602.15    170.63 o
  12   2   1      163.13      225.00     56.97 o
  13   2   1      266.89      191.69     58.87 o
  14   2   1     4406.57     4412.64    202.91 o
  15   2   1      243.82      164.60     34.15 o
  16   2   1      450.75      471.43     47.08 o
  17   2   1       34.75       10.20     36.57 o
  18   2   1     1005.87      849.87    136.12 o
  19   2   1      343.27      304.97    112.64 o
 -19   3   1     1569.68     1576.98    192.11 o
 -18   3   1      261.12      362.48    114.15 o
 -17   3   1     1904.17     1840.60    195.78 o
 -16   3   1     1507.74     1570.95    176.82 o
 -15   3   1      735.53      955.40    141.29 o
 -14   3   1       50.68       12.71     77.97 o
 -13   3   1     5459.63     5818.14    349.02 o
 -12   3   1      255.35      250.29     66.22 o
 -11   3   1     7785.69     8081.24    324.16 o
 -10   3   1     1177.07     1107.82     89.31 o
  -9   3   1     1307.09     1227.63    102.63 o
  -8   3   1     1402.09     1345.27     71.71 o
  -7   3   1       12.11      -22.80     22.80 o
  -6   3   1      378.53      380.33     20.74 o
  -5   3   1    29214.23    29468.49    444.66 o
  -4   3   1      357.27      410.66     18.64 o
  -3   3   1    14034.33    13307.80    189.62 o
  -2   3   1     3161.98     2911.03     46.64 o
  -1   3   1     7353.17     7755.06    103.93 o
   0   3   1     4084.34     3999.32     54.59 o
   1   3   1     6047.92     5536.47     79.62 o
   2   3   1      906.18      897.16     22.73 o
   3   3   1    12122.15    11979.74    188.81 o
   4   3   1     4467.36     4629.87     82.25 o
   5   3   1      503.60      504.70     18.38 o
   6   3   1     2135.67     2165.91     75.36 o
   7   3   1    18094.62    19788.38    558.81 o
   8   3   1      680.48      785.44     71.58 o
   9   3   1    14474.25    15490.44    556.69 o
  10   3   1      187.25      222.43     53.14 o
  11   3   1     4114.57     4310.83    310.68 o
  12   3   1     5793.47     6030.12    319.72 o
  13   3   1        2.18      -40.11     50.24 o
  14   3   1        2.13      -18.31     68.27 o
  15   3   1     2226.34     2438.69    208.05 o
  16   3   1     1103.10      828.12    139.35 o
  17   3   1      440.66      434.63    117.81 o
  18   3   1      292.39      284.08    112.00 o
  19   3   1       37.61       52.55    106.40 o
 -19   4   1      177.16      119.75    114.36 o
 -18   4   1      101.49      245.96    121.69 o
 -17   4   1       64.41       25.41     98.43 o
 -16   4   1      363.59      334.69    118.89 o
 -15   4   1     1593.16     1572.67    182.42 o
 -14   4   1       35.17       55.35     83.35 o
 -13   4   1     3950.15     3447.73    260.60 o
 -12   4   1     2404.43     2428.91    157.74 o
 -11   4   1     1980.87     1914.55    132.54 o
 -10   4   1     2415.49     2666.10    153.05 o
  -9   4   1     5405.71     5510.60    137.34 o
  -8   4   1      141.82      142.19     20.36 o
  -7   4   1    20324.93    20137.12    393.34 o
  -6   4   1      768.94      764.66     29.33 o
  -5   4   1       28.13       38.35     11.63 o
  -4   4   1    11360.78    12157.46    184.28 o
  -3   4   1    10198.04    10044.06    148.03 o
  -2   4   1     2559.92     2559.91     44.44 o
  -1   4   1    35957.83    34037.78    396.12 o
   0   4   1      935.69      927.75     21.25 o
   1   4   1    23775.55    23524.27    300.72 o
   2   4   1      765.17      576.12     17.61 o
   3   4   1       12.49        3.01      8.66 o
   4   4   1     1658.25     1697.55     40.16 o
   5   4   1     1653.88     1339.99     36.28 o
   6   4   1      247.69      238.13     16.50 o
   7   4   1     7208.36     7063.25    168.14 o
   8   4   1     1317.11     1298.95     78.24 o
   9   4   1      228.50      179.33     43.64 o
  10   4   1       69.61       32.76     71.94 o
  11   4   1     2340.82     2465.43    243.70 o
  12   4   1       19.15       25.20     74.52 o
  13   4   1     1421.92     1203.30    155.50 o
  14   4   1      835.75      878.95    139.78 o
  15   4   1      464.21      441.73    118.46 o
  16   4   1      834.17      852.02    154.42 o
  17   4   1     2075.15     1965.30    212.58 o
  18   4   1      381.59      374.54    133.53 o
 -18   5   1       38.43      -17.45    107.69 o
 -17   5   1       53.42      -65.04    102.73 o
 -16   5   1     3643.96     3630.79    300.45 o
 -15   5   1     1248.37     1110.47    170.36 o
 -14   5   1     1114.02     1138.26    163.69 o
 -13   5   1      828.70      807.23    143.01 o
 -12   5   1     6222.60     6346.46    403.40 o
 -11   5   1       14.07       -7.45     26.06 o
 -10   5   1     2725.79     2884.00     97.16 o
  -9   5   1      700.95      749.79     42.39 o
  -8   5   1    13764.12    13405.75    305.78 o
  -7   5   1      153.40      151.60     18.83 o
  -6   5   1     1012.37      868.42     37.75 o
  -5   5   1     3129.91     3169.49     69.42 o
  -4   5   1      659.96      617.91     24.61 o
  -3   5   1     1121.45     1181.26     44.10 o
  -2   5   1    21287.37    20247.39    286.65 o
  -1   5   1      215.73      211.10     13.73 o
   0   5   1    13741.67    13310.33    167.23 o
   1   5   1      834.35      807.52     24.06 o
   2   5   1       15.99        7.59     10.66 o
   3   5   1      288.99      375.61     21.21 o
   4   5   1    13371.55    12927.69    210.18 o
   5   5   1       48.66       54.81     14.39 o
   6   5   1    14179.49    13704.31    250.05 o
   7   5   1     1558.93     1478.23     42.15 o
   8   5   1     3909.09     3870.36     98.18 o
   9   5   1      413.85      424.09     32.18 o
  10   5   1      110.36       87.65     56.41 o
  11   5   1      708.82      603.27    120.83 o
  12   5   1     2846.43     3157.40    251.77 o
  13   5   1      348.56      184.36    103.60 o
  14   5   1      287.47      194.48    103.81 o
  15   5   1      970.41      910.61    161.10 o
  16   5   1       23.49      -65.69     99.07 o
  17   5   1       86.57       50.83    104.03 o
  18   5   1      898.39      815.84    173.16 o
 -18   6   1     1635.31     1426.21    219.68 o
 -17   6   1        1.28       -9.48    112.86 o
 -16   6   1      255.94      135.26    123.84 o
 -15   6   1     1839.49     1888.41    223.56 o
 -14   6   1      556.30      566.01    145.81 o
 -13   6   1     1112.46     1214.40     92.56 o
 -12   6   1     2496.60     2705.32    133.81 o
 -11   6   1        0.13      -10.51     31.11 o
 -10   6   1     8695.81     8505.58    265.33 o
  -9   6   1     2040.07     2162.48     80.45 o
  -8   6   1      696.65      748.10     34.39 o
  -7   6   1     8177.96     7958.96    175.39 o
  -6   6   1     6235.10     6008.13    112.82 o
  -5   6   1     1494.43     1400.78     42.45 o
  -4   6   1    18412.74    18092.13    274.09 o
  -3   6   1       16.87       52.19     23.34 o
  -2   6   1     4624.92     4681.03     85.00 o
  -1   6   1     9308.30     8824.45    127.34 o
   0   6   1      281.46      197.67     15.23 o
   1   6   1     3521.35     3461.60     66.53 o
   2   6   1     4189.01     3855.07     72.91 o
   3   6   1       94.31      128.13     17.79 o
   4   6   1    14505.61    14483.61    236.96 o
   5   6   1    14034.44    14679.25    255.54 o
   6   6   1     1215.69     1274.83     43.70 o
   7   6   1     3426.41     3293.75     86.36 o
   8   6   1      344.09      334.67     24.65 o
   9   6   1      699.87      665.18     41.29 o
  10   6   1     3639.15     3412.36    125.92 o
  11   6   1     1840.63     1855.18     83.50 o
  12   6   1       35.55       30.22     29.00 o
  13   6   1      716.85      836.95    153.78 o
  14   6   1     1467.21     1873.55    216.45 o
  15   6   1      110.47      130.09    109.84 o
  16   6   1      178.17      225.07    125.99 o
  17   6   1     1066.93     1030.35    189.31 o
  18   6   1      176.54      269.00    149.25 o
 -17   7   1     1638.49     1588.82    235.84 o
 -16   7   1      496.71      588.19    171.01 o
 -15   7   1      426.71      368.08    147.32 o
 -14   7   1       22.52       54.23     39.94 o
 -13   7   1     5600.01     5726.67    198.47 o
 -12   7   1      395.13      399.44     52.21 o
 -11   7   1     8242.64     8725.69    278.30 o
 -10   7   1       12.79       18.24     35.05 o
  -9   7   1     3003.45     3172.59     92.63 o
  -8   7   1     1618.82     1625.21     64.05 o
  -7   7   1      500.85      447.25     36.83 o
  -6   7   1      742.09      778.55     40.12 o
  -5   7   1    18566.10    18352.74    312.55 o
  -4   7   1     1266.33     1261.00     42.39 o
  -3   7   1     5740.52     5429.43    103.66 o
  -2   7   1      197.70      193.18     19.04 o
  -1   7   1     2196.88     2207.43     48.38 o
   0   7   1     3467.78     3383.79     63.76 o
   1   7   1    22302.33    22049.80    348.10 o
   2   7   1      116.15      117.18     17.96 o
   3   7   1     6686.71     6268.85    116.56 o
   4   7   1     1373.92     1514.26     48.82 o
   5   7   1      306.90      256.31     26.07 o
   6   7   1      296.87      319.26     27.02 o
   7   7   1     4945.48     4983.45    108.20 o
   8   7   1      284.06      201.90     27.04 o
   9   7   1     8362.20     8302.55    199.55 o
  10   7   1     1172.63     1071.05     72.19 o
  11   7   1     1387.30     1287.02     78.70 o
  12   7   1      726.19      618.99     58.53 o
  13   7   1       52.91       17.43     42.08 o
  14   7   1      282.96      367.00    140.42 o
  15   7   1     3860.33     4030.96    340.08 o
  16   7   1       13.10       57.51    127.50 o
  17   7   1      417.22      500.53    165.19 o
 -17   8   1        2.34       -3.88    134.82 o
 -16   8   1      530.70      636.00    186.08 o
 -15   8   1     1099.56     1020.98     75.66 o
 -14   8   1      685.17      592.72     65.69 o
 -13   8   1      506.51      479.51     60.85 o
 -12   8   1     3248.71     3794.75    227.74 o
 -11   8   1      167.86      204.91     50.63 o
 -10   8   1     4497.86     4574.05    129.77 o
  -9   8   1      836.96      886.39     51.70 o
  -8   8   1        9.47      -12.76     25.95 o
  -7   8   1    10186.71    10413.64    228.74 o
  -6   8   1     2361.48     2268.42     67.03 o
  -5   8   1       54.21       23.30     21.25 o
  -4   8   1     7331.27     7145.12    133.86 o
  -3   8   1      190.86      179.63     22.99 o
  -2   8   1      267.21      287.46     24.24 o
  -1   8   1     9204.78     9128.08    168.45 o
   0   8   1     4747.84     4696.96     90.05 o
   1   8   1    11194.18    10784.09    208.05 o
   2   8   1     7027.96     6626.85    118.04 o
   3   8   1     2931.30     2912.79     70.03 o
   4   8   1     4474.72     4464.49     93.70 o
   5   8   1     2574.68     2511.55     70.05 o
   6   8   1      238.23      208.31     33.32 o
   7   8   1     4253.60     4380.86    164.50 o
   8   8   1     1945.35     1808.86     69.01 o
   9   8   1       60.26       16.54     27.14 o
  10   8   1     1885.32     2081.26    109.28 o
  11   8   1      128.94      114.28     44.69 o
  12   8   1      134.38      102.41     45.96 o
  13   8   1     1392.46     1409.33     91.13 o
  14   8   1     1200.92     1268.13     83.67 o
  15   8   1       12.52       20.62     44.28 o
  16   8   1      713.53     1140.84    219.04 o
 -16   9   1     2629.86     2921.34    181.56 o
 -15   9   1       16.48      -72.44     73.54 o
 -14   9   1     3220.46     3551.36    207.48 o
 -13   9   1       87.21       97.06     74.46 o
 -12   9   1     4394.51     5039.84    251.03 o
 -11   9   1        7.54      -32.97     73.01 o
 -10   9   1      390.28      375.85     45.56 o
  -9   9   1       16.98      -29.01     29.01 o
  -8   9   1     4587.03     4607.60    135.83 o
  -7   9   1      477.82      377.11     39.15 o
  -6   9   1     2507.08     2628.03     82.09 o
  -5   9   1      162.22      129.88     28.53 o
  -4   9   1       13.97       29.65     22.90 o
  -3   9   1     3730.48     3744.94     86.74 o
  -2   9   1    16973.59    16177.71    266.87 o
  -1   9   1     2315.53     2195.21     62.81 o
   0   9   1      404.17      406.39     28.43 o
   1   9   1       45.95       14.26     19.89 o
   2   9   1      223.98      214.73     25.40 o
   3   9   1     5461.49     5346.35    110.59 o
   4   9   1     3339.70     3226.95     79.48 o
   5   9   1     1056.87     1016.42     49.40 o
   6   9   1    10767.49    11163.81    247.74 o
   7   9   1      162.68       97.39     33.91 o
   8   9   1      673.92      692.01     52.77 o
   9   9   1      663.73      631.58     50.75 o
  10   9   1     1442.52     1407.96     64.19 o
  11   9   1      701.26      641.28     96.39 o
  12   9   1     2995.99     3084.23    185.85 o
  13   9   1     1108.11     1118.16    155.18 o
  14   9   1     1193.31     1279.95    122.87 o
  15   9   1       17.61      -41.84     67.93 o
  16   9   1       35.28     -135.69    135.69 o
 -15  10   1      642.94      667.41    109.39 o
 -14  10   1       79.20      122.07     84.01 o
 -13  10   1      877.65      873.82    121.82 o
 -12  10   1      201.73       98.84     79.63 o
 -11  10   1      459.41      427.99     47.17 o
 -10  10   1      849.85      902.08     76.89 o
  -9  10   1     2289.47     2353.28    124.76 o
  -8  10   1        7.20       43.74     39.62 o
  -7  10   1     5360.77     5220.44    203.23 o
  -6  10   1      720.61      698.94     55.11 o
  -5  10   1      466.39      480.61     47.73 o
  -4  10   1      335.09      296.41     37.75 o
  -3  10   1     1319.48     1315.27     59.05 o
  -2  10   1       35.45       -4.12     25.28 o
  -1  10   1     5068.61     4867.45    143.68 o
   0  10   1     7784.65     7410.42    163.39 o
   1  10   1     2534.65     2390.47    164.88 o
   2  10   1      325.20      317.02     39.81 o
   3  10   1     5470.06     5361.20    129.82 o
   4  10   1     2641.64     2451.13     81.10 o
   5  10   1     4307.77     4315.14    124.65 o
   6  10   1       48.31      -19.77     36.44 o
   7  10   1     2181.62     2093.81    100.91 o
   8  10   1      131.59       90.81     43.95 o
   9  10   1       10.50        3.52     36.59 o
  10  10   1      462.68      544.20     55.59 o
  11  10   1     3430.32     3376.42    204.95 o
  12  10   1       30.70       20.43     70.28 o
  13  10   1     1892.91     1964.14    160.44 o
  14  10   1      118.81       43.46     76.73 o
  15  10   1      513.72      379.22     96.67 o
 -14  11   1     1281.93     1445.18    155.27 o
 -13  11   1     1626.72     1455.99    154.54 o
 -12  11   1        2.78       -1.70     81.20 o
 -11  11   1     1624.21     1638.93     87.28 o
 -10  11   1      579.27      537.64     80.88 o
  -9  11   1      576.42      512.83     65.51 o
  -8  11   1      244.29       94.51     47.48 o
  -7  11   1      448.37      344.90    112.83 o
  -6  11   1     1532.61     1429.60     84.38 o
  -5  11   1     3241.99     2917.61    115.11 o
  -4  11   1       65.26       -5.33     36.79 o
  -3  11   1     1358.53     1302.98     68.13 o
  -2  11   1      800.01      859.13     62.78 o
  -1  11   1      495.33      490.45     69.65 o
   0  11   1      110.42      121.36     47.77 o
   1  11   1     5525.97     5213.74    177.12 o
   2  11   1      614.22      554.34     57.02 o
   3  11   1     2486.53     2299.18    145.59 o
   4  11   1      222.67      150.37     46.07 o
   5  11   1      111.01       50.51     42.38 o
   6  11   1     1500.30     1449.02    108.40 o
   7  11   1     2029.49     2050.44    120.27 o
   8  11   1       61.79        4.52     46.58 o
   9  11   1     6653.37     6718.03    211.57 o
  10  11   1      436.83      353.56     61.64 o
  11  11   1      230.78      175.95     50.21 o
  12  11   1      405.79      463.71    104.94 o
  13  11   1       96.64      122.27     89.94 o
  14  11   1       57.40      -79.71     79.71 o
 -13  12   1       20.13      -86.10     86.10 o
 -12  12   1      514.03      424.25    116.35 o
 -11  12   1      567.39      736.23    125.81 o
 -10  12   1     1566.76     1572.97    140.05 o
  -9  12   1       39.73       61.39     63.78 o
  -8  12   1       41.02      -27.95     59.71 o
  -7  12   1     1159.21     1243.84    111.60 o
  -6  12   1     2515.54     2391.49    144.99 o
  -5  12   1      395.53      354.23     59.86 o
  -4  12   1     5649.21     5319.87    216.52 o
  -3  12   1      140.14      113.40     47.44 o
  -2  12   1      266.62      212.07     58.76 o
  -1  12   1      102.33      113.49     84.67 o
   0  12   1     1376.22     1482.58    156.08 o
   1  12   1      592.19      614.56     75.56 o
   2  12   1    13319.85    13252.31    422.10 o
   3  12   1      814.94      713.89     85.48 o
   4  12   1     1664.27     1566.54    117.26 o
   5  12   1       36.86      -10.50     44.15 o
   6  12   1      172.18      202.06     68.62 o
   7  12   1      886.13      873.46     98.29 o
   8  12   1     2777.29     2611.14    150.54 o
   9  12   1       78.14       12.26     51.83 o
  10  12   1     3968.81     3763.47    149.27 o
  11  12   1        0.37      -10.36     41.93 o
  12  12   1      122.67       52.87     88.95 o
  13  12   1      133.17       90.30    144.84 o
 -12  13   1      321.12      334.11     76.94 o
 -11  13   1     3401.75     3165.16    288.33 o
 -10  13   1       50.20       10.99     75.17 o
  -9  13   1      577.44      719.68    113.65 o
  -8  13   1     1192.75     1318.37    140.34 o
  -7  13   1     1011.72      943.16    217.96 o
  -6  13   1      638.62      586.18    110.67 o
  -5  13   1      778.96     1042.30    122.06 o
  -4  13   1      111.82       55.24     61.89 o
  -3  13   1     5223.83     5356.53    222.90 o
  -2  13   1     4961.80     5019.04    292.86 o
  -1  13   1       15.17      -22.77     88.63 o
   0  13   1     1470.80     1437.57    168.28 o
   1  13   1      452.33      412.08    116.01 o
   2  13   1       38.61       15.74     55.05 o
   3  13   1     2278.16     2194.25    138.85 o
   4  13   1     2985.12     3162.58    169.66 o
   5  13   1       64.13       56.56     77.23 o
   6  13   1     2233.71     2051.43    164.93 o
   7  13   1      275.67      301.81     93.30 o
   8  13   1       15.94       36.40     76.79 o
   9  13   1      543.15      490.08     99.84 o
  10  13   1        2.88       -5.10     53.10 o
  11  13   1      795.60      655.39     72.89 o
 -10  14   1      603.71      650.39    112.89 o
  -9  14   1     3247.81     3361.09    217.00 o
  -8  14   1      663.99      605.10    119.65 o
  -7  14   1     1701.82     1717.62    258.67 o
  -6  14   1      140.50      371.31    177.25 o
  -5  14   1     1233.08     1334.83    141.54 o
  -4  14   1        0.36      -39.12     73.61 o
  -3  14   1     2412.15     2400.29    220.67 o
  -2  14   1       55.98       40.00    106.02 o
  -1  14   1     4566.64     5110.36    315.21 o
   0  14   1       32.41       39.04    106.72 o
   1  14   1      979.29     1204.35    174.45 o
   2  14   1      100.34      112.72     68.27 o
   3  14   1      474.54      269.00     81.85 o
   4  14   1       77.82       59.55     78.73 o
   5  14   1     2415.59     2457.75    184.09 o
   6  14   1       11.38      -98.21    118.24 o
   7  14   1     1276.80     1542.71    156.36 o
   8  14   1      955.99     1046.24    135.04 o
   9  14   1        0.46      -34.75     78.33 o
  10  14   1       32.50      -24.74     72.86 o
  -8  15   1      275.38      520.56    191.47 o
  -7  15   1      326.01      316.17    178.76 o
  -6  15   1     1734.13     1951.30    288.82 o
  -5  15   1     1108.81     1271.19    146.07 o
  -4  15   1      476.80      275.68    188.45 o
  -3  15   1      822.88      771.90    231.53 o
  -2  15   1     1081.38     1085.26    184.40 o
  -1  15   1      194.62      191.95    142.99 o
   0  15   1     1740.86     2055.09    221.81 o
   1  15   1     1252.28     1473.36    341.26 o
   2  15   1      353.07      272.94    141.14 o
   3  15   1      497.63      426.31    100.41 o
   4  15   1      121.57      109.26     88.02 o
   5  15   1      172.69       54.96     82.66 o
   6  15   1     2459.31     2600.87    320.91 o
   7  15   1       11.11       24.98    144.30 o
   8  15   1      999.66      911.25    185.44 o
  -4  16   1     2061.07     1995.67    314.45 o
  -3  16   1        2.39       51.69    175.96 o
  -2  16   1     2189.30     1925.67    325.86 o
  -1  16   1      479.99      485.74    174.60 o
   0  16   1      460.82      558.28    171.39 o
   1  16   1        1.53       21.86    144.75 o
   2  16   1     1373.98     1285.79    284.30 o
   3  16   1        6.41      -84.43    166.27 o
   4  16   1     1255.36     1562.12    306.69 o
 -18   0   2     1305.04     1300.65    141.50 o
 -16   0   2     1332.21     1439.14    139.78 o
 -14   0   2     7756.03     8035.98    307.82 o
 -12   0   2       65.05      141.18     44.93 o
  -8   0   2    18807.81    21685.71   2211.36 o
  -6   0   2     6986.63     7511.18    393.49 o
  -4   0   2    32661.87    33024.28    800.41 o
  -2   0   2      681.42      849.21     69.17 o
   2   0   2     5052.14     4831.71    213.44 o
   4   0   2    51969.75    51541.79   1694.79 o
   6   0   2       26.88       85.93     28.21 o
   8   0   2     2555.44     2706.41    111.63 o
  10   0   2    11093.54    11122.02    390.78 o
  12   0   2     2766.70     2702.57    127.12 o
  14   0   2     3539.97     3474.24    162.26 o
  16   0   2     5152.99     4971.07    300.23 o
  18   0   2      769.05      613.60    112.43 o
 -19   1   2        1.18      -25.65     51.33 o
 -18   1   2      384.26      394.72     68.97 o
 -17   1   2     1086.65     1055.95     88.02 o
 -16   1   2        2.34       20.45     37.45 o
 -15   1   2     1755.48     1832.18     80.12 o
 -14   1   2      887.60      937.20     55.98 o
 -13   1   2       16.74       48.98     32.77 o
 -12   1   2    14543.43    15013.23    432.65 o
 -11   1   2      413.10      459.19     54.17 o
 -10   1   2     1671.55     1877.31     68.13 o
  -9   1   2     4661.10     4280.75    119.22 o
  -8   1   2      828.93     1050.14     43.56 o
  -7   1   2     2588.05     2604.24     73.24 o
  -6   1   2     7272.86     7029.73    173.72 o
  -5   1   2     2348.47     2266.94     55.11 o
  -4   1   2       82.78       56.31      8.62 o
  -3   1   2     3104.33     2847.00     51.82 o
  -2   1   2     3950.00     3915.61     85.23 o
   3   1   2     3304.27     3788.58     85.22 o
   4   1   2      257.24      317.83     15.64 o
   5   1   2    28295.07    28934.90    783.46 o
   6   1   2     2711.85     2932.89     94.95 o
   7   1   2     2786.50     2850.09    121.60 o
   8   1   2     3395.04     2710.86     92.02 o
   9   1   2     2101.71     2264.93    101.18 o
  10   1   2      375.61      412.00     29.34 o
  11   1   2     9079.17     8637.76    221.72 o
  12   1   2      255.43      241.89     30.46 o
  13   1   2      863.59      853.04     49.32 o
  14   1   2     1503.00     1438.47     91.89 o
  15   1   2      555.05      514.09     51.98 o
  16   1   2      981.73     1011.14     69.15 o
  17   1   2      681.26      527.90     80.87 o
  18   1   2      142.85      220.91     62.59 o
  19   1   2      449.37      441.76    135.69 o
 -19   2   2      227.88      167.73     57.56 o
 -18   2   2        0.33      -47.14     47.14 o
 -17   2   2     1376.55     1425.77     80.14 o
 -16   2   2       50.24        4.95     36.19 o
 -15   2   2     1971.99     1897.28    148.75 o
 -14   2   2      803.79      834.80     52.43 o
 -13   2   2     1043.16     1064.58     66.84 o
 -12   2   2      225.17      237.10     31.97 o
 -11   2   2     1775.88     1827.81     67.33 o
 -10   2   2      629.45      659.26     37.41 o
  -9   2   2       68.87       52.07     22.79 o
  -8   2   2     1347.49     1265.23     50.28 o
  -7   2   2     8514.62     8141.27    207.55 o
  -6   2   2      324.21      346.27     18.94 o
  -5   2   2    18486.72    18244.43    320.98 o
  -4   2   2     2024.81     2095.96     39.88 o
  -3   2   2    33057.14    32819.64    467.77 o
  -2   2   2     1040.24      996.67     20.69 o
  -1   2   2     3635.09     3559.21     61.66 o
   0   2   2      373.92      377.11     19.26 o
   1   2   2      503.95      588.06     22.73 o
   2   2   2    59238.66    61889.30    836.72 o
   3   2   2    12033.21    12205.01    178.92 o
   4   2   2     2259.77     2335.86     61.46 o
   5   2   2     2624.70     3031.24    100.35 o
   6   2   2      340.26      279.58     42.74 o
   7   2   2    14038.52    14278.37    404.71 o
   8   2   2        9.92        2.45     28.95 o
   9   2   2     5440.26     5503.87    222.63 o
  10   2   2     1325.29     1391.97     93.80 o
  11   2   2      849.43      933.92    113.40 o
  12   2   2      110.17      152.71     29.05 o
  13   2   2     7274.72     6961.38    332.01 o
  14   2   2      777.23      775.48     65.80 o
  15   2   2     2423.23     2471.40     99.39 o
  16   2   2        0.72       -6.27     44.34 o
  17   2   2     1434.15     1505.26    171.65 o
  18   2   2      276.20      302.04     63.27 o
  19   2   2      163.44      229.81    114.58 o
 -19   3   2      159.59      134.82    109.84 o
 -18   3   2     1704.47     1745.62    192.98 o
 -17   3   2      101.99      159.59    106.83 o
 -16   3   2      421.83      502.04    122.98 o
 -15   3   2      117.48       90.01     34.60 o
 -14   3   2     2211.39     2141.04    195.35 o
 -13   3   2       70.25       31.63     36.22 o
 -12   3   2     4241.31     4094.03    122.29 o
 -11   3   2      724.03      780.64     53.31 o
 -10   3   2     3296.06     3479.81    140.46 o
  -9   3   2     1587.71     1433.96     77.56 o
  -8   3   2     2568.85     2732.63     75.72 o
  -7   3   2     3944.16     4538.29    121.63 o
  -6   3   2    21246.59    20584.77    396.08 o
  -5   3   2      182.72      132.95     12.45 o
  -4   3   2     2161.96     1916.31     42.49 o
  -3   3   2      190.92      226.98     10.19 o
  -2   3   2     2849.05     2897.50     49.20 o
  -1   3   2    12704.67    12711.07    171.79 o
   0   3   2    12103.81    11911.13    154.37 o
   1   3   2     9042.54     9267.39    133.57 o
   2   3   2    39314.04    39621.89    496.36 o
   3   3   2     8374.99     8775.42    126.80 o
   4   3   2     7113.45     7917.62    128.64 o
   5   3   2     3717.90     3344.84     64.05 o
   6   3   2     4990.66     4807.80    134.35 o
   7   3   2        0.72        7.66     32.69 o
   8   3   2    20179.23    20426.96    577.97 o
   9   3   2     1391.53     1534.16    103.03 o
  10   3   2     1456.99     1484.44    103.47 o
  11   3   2     2544.39     2429.66    140.96 o
  12   3   2      281.11      213.56     63.48 o
  13   3   2      627.53      622.65    111.78 o
  14   3   2     2577.78     2513.21    208.91 o
  15   3   2       54.54       10.55     74.74 o
  16   3   2     3130.18     2599.79    224.42 o
  17   3   2      164.19      149.69     99.07 o
  18   3   2       16.06       17.23     95.63 o
 -19   4   2      706.22      779.23    165.19 o
 -18   4   2     1419.44     1285.36    185.22 o
 -17   4   2      481.70      359.68    130.30 o
 -16   4   2      931.69     1076.23    166.27 o
 -15   4   2       27.67      -37.26     86.15 o
 -14   4   2     4638.51     4688.50    328.45 o
 -13   4   2      146.20      184.58     93.04 o
 -12   4   2     5596.86     5604.27    259.06 o
 -11   4   2      282.65      277.43     30.69 o
 -10   4   2     9994.78     9906.49    286.76 o
  -9   4   2      125.71      143.29     22.44 o
  -8   4   2    11303.97    11108.86    287.09 o
  -7   4   2      960.46      845.23     49.67 o
  -6   4   2     1242.14     1203.31     39.52 o
  -5   4   2     3238.69     3448.94     70.27 o
  -4   4   2    19668.61    19682.09    289.77 o
  -3   4   2     1520.48     1606.66     43.42 o
  -2   4   2     9649.57     8994.51    121.36 o
  -1   4   2     3618.05     3477.84     51.38 o
   0   4   2     5121.31     4810.19     69.80 o
   1   4   2    18988.58    18298.13    234.36 o
   2   4   2     6367.70     5980.21     95.59 o
   3   4   2     5597.52     5989.17     97.98 o
   4   4   2    16621.32    16883.85    296.65 o
   5   4   2     1487.83     1774.51     43.36 o
   6   4   2    14737.51    15812.23    263.94 o
   7   4   2     5126.58     5235.48    117.56 o
   8   4   2      118.36      105.38     37.95 o
   9   4   2     1048.56     1035.58     72.79 o
  10   4   2     6657.82     6596.12    281.90 o
  11   4   2     2006.87     2094.39    138.61 o
  12   4   2      847.84      780.73    127.50 o
  13   4   2     2868.31     2654.93    224.42 o
  14   4   2      450.73      432.69    116.52 o
  15   4   2      149.96      203.96    103.38 o
  16   4   2     3726.83     3704.02    291.40 o
  17   4   2        0.50       33.60     98.43 o
  18   4   2      903.33      634.93    150.12 o
 -18   5   2      207.79      202.67    124.06 o
 -17   5   2      766.25      762.00    161.10 o
 -16   5   2      125.18      172.30    115.87 o
 -15   5   2     1989.34     2184.98    223.34 o
 -14   5   2      192.11      120.61     96.92 o
 -13   5   2      264.03      192.17     74.79 o
 -12   5   2       64.12       26.36     29.33 o
 -11   5   2       90.91       55.72     29.98 o
 -10   5   2     2724.30     2760.02     88.67 o
  -9   5   2     8592.57     8406.77    204.75 o
  -8   5   2       38.92       42.25     15.66 o
  -7   5   2      346.85      283.39     21.90 o
  -6   5   2     3389.23     3402.29     73.19 o
  -5   5   2      637.85      598.24     26.83 o
  -4   5   2       97.33      105.22     15.68 o
  -3   5   2    26325.74    26257.38    409.32 o
  -2   5   2     9273.63     9851.24    138.98 o
  -1   5   2    11679.75    10822.86    157.48 o
   0   5   2      267.41      256.18     14.47 o
   1   5   2      779.74      886.21     25.83 o
   2   5   2     1214.37     1200.50     30.48 o
   3   5   2     3712.16     3373.31     68.42 o
   4   5   2        0.17      -11.77     11.77 o
   5   5   2     8990.21     8496.30    153.79 o
   6   5   2       90.09       83.26     16.06 o
   7   5   2     3409.86     3699.26     77.30 o
   8   5   2     2394.87     2326.65     69.18 o
   9   5   2     2766.68     2744.55    127.39 o
  10   5   2      464.02      501.05     47.98 o
  11   5   2     7027.77     6709.15    414.81 o
  12   5   2        7.11       21.54     73.87 o
  13   5   2     3216.55     3033.56    254.79 o
  14   5   2      453.98      472.53    122.55 o
  15   5   2       15.80      -12.49     96.49 o
  16   5   2      386.52      452.93    132.67 o
  17   5   2     2551.97     2543.15    250.48 o
  18   5   2      133.04       69.57    125.35 o
 -18   6   2      313.21      324.35    149.69 o
 -17   6   2      451.13      643.33    160.89 o
 -16   6   2      259.62      412.01    139.99 o
 -15   6   2      555.88      422.82    126.53 o
 -14   6   2     2647.85     2829.24    129.67 o
 -13   6   2      991.10      974.45     66.11 o
 -12   6   2      621.40      603.60     54.74 o
 -11   6   2     1926.35     1906.78    152.31 o
 -10   6   2     5230.82     5549.50    219.68 o
  -9   6   2      364.59      325.17     28.57 o
  -8   6   2     4604.45     4544.10     99.59 o
  -7   6   2     8587.79     8523.40    185.69 o
  -6   6   2      264.41      359.11     25.37 o
  -5   6   2     7014.47     6734.88    138.68 o
  -4   6   2     1442.85     1309.68     38.40 o
  -3   6   2     3497.37     3210.13     72.77 o
  -2   6   2     9260.99     9203.24    138.75 o
  -1   6   2      706.37      628.24     24.01 o
   0   6   2      677.40      630.29     21.83 o
   1   6   2     5774.33     5585.57     97.63 o
   2   6   2       67.38       61.98     14.46 o
   3   6   2     5080.41     4941.07     93.87 o
   4   6   2     9462.46     9682.09    165.65 o
   5   6   2      367.44      409.58     26.40 o
   6   6   2      573.08      467.63     27.63 o
   7   6   2     9946.77     9441.87    183.46 o
   8   6   2      549.99      545.05     28.69 o
   9   6   2      816.86      850.16     45.67 o
  10   6   2     1255.40     1176.01     66.84 o
  11   6   2     1175.34     1153.36     63.92 o
  12   6   2      299.08      309.69     36.65 o
  13   6   2     1621.16     1777.06    208.91 o
  14   6   2      287.12      205.04    114.36 o
  15   6   2      694.77      628.68    152.27 o
  16   6   2      605.61      500.75    147.10 o
  17   6   2     1025.92      897.90    185.44 o
 -17   7   2      137.47       94.12    128.79 o
 -16   7   2        4.06       80.55    127.50 o
 -15   7   2       18.95      -24.65     53.11 o
 -14   7   2      200.76      215.47     46.85 o
 -13   7   2      950.72      953.94     72.49 o
 -12   7   2     5857.54     6127.69    211.35 o
 -11   7   2      605.82      576.79     60.54 o
 -10   7   2     1702.61     1855.16     98.28 o
  -9   7   2     1830.37     1785.55     62.82 o
  -8   7   2       40.94       17.98     22.25 o
  -7   7   2     2563.78     2449.92     64.48 o
  -6   7   2     5865.49     5742.74    126.38 o
  -5   7   2      435.58      425.69     30.51 o
  -4   7   2     2439.47     2209.67     56.81 o
  -3   7   2      643.17      693.23     31.17 o
  -2   7   2      487.92      460.79     25.22 o
  -1   7   2        9.31       12.57     11.26 o
   0   7   2    12911.51    12682.66    180.48 o
   1   7   2       75.30       38.94     14.04 o
   2   7   2    25257.07    24437.46    361.88 o
   3   7   2      641.99      700.73     32.42 o
   4   7   2        5.96      -11.30     15.98 o
   5   7   2     3112.57     3071.79     80.34 o
   6   7   2     4375.19     4229.58     90.27 o
   7   7   2       29.13       -2.27     20.59 o
   8   7   2    14520.03    14311.05    292.67 o
   9   7   2        5.69      -23.87     23.87 o
  10   7   2     2254.29     2101.95    100.14 o
  11   7   2      343.27      245.14     44.65 o
  12   7   2      125.72      122.65     41.15 o
  13   7   2      258.51      488.70     95.19 o
  14   7   2     1230.41     1680.54    237.13 o
  15   7   2      696.33      662.06    175.53 o
  16   7   2      976.13      816.27    193.19 o
  17   7   2       33.97        5.82    125.78 o
 -17   8   2      347.41      490.41    185.22 o
 -16   8   2      871.08      861.07    161.53 o
 -15   8   2       69.26      113.35     76.67 o
 -14   8   2      192.33      291.71     56.59 o
 -13   8   2      405.11      516.62     63.28 o
 -12   8   2       68.01       64.77     47.48 o
 -11   8   2     1785.15     1871.59    107.16 o
 -10   8   2     1976.35     2041.58     82.21 o
  -9   8   2      157.26      108.73     31.46 o
  -8   8   2     2421.97     2088.61     74.63 o
  -7   8   2     1034.11     1014.65     50.00 o
  -6   8   2     2316.62     2233.08     76.85 o
  -5   8   2     5763.02     5642.46    119.78 o
  -4   8   2     7880.63     7668.35    141.46 o
  -3   8   2      691.56      740.66     33.49 o
  -2   8   2     1957.81     1995.18     55.77 o
  -1   8   2     1457.29     1352.08     39.61 o
   0   8   2     2177.46     1918.65     46.79 o
   1   8   2    11751.08    11158.85    217.49 o
   2   8   2      591.39      492.21     28.74 o
   3   8   2     6388.34     6404.86    122.73 o
   4   8   2     3360.34     3275.59     76.82 o
   5   8   2      408.03      414.22     32.89 o
   6   8   2      193.87      167.84     27.90 o
   7   8   2      880.99      875.92     50.00 o
   8   8   2      138.17      136.16     35.68 o
   9   8   2     3709.35     3775.21    109.57 o
  10   8   2     1091.15     1267.70     83.83 o
  11   8   2       85.32       39.92     43.23 o
  12   8   2        5.50       -1.90     41.82 o
  13   8   2     3377.05     3347.08    142.74 o
  14   8   2       20.53        7.34     46.51 o
  15   8   2     1103.25     1230.65    218.18 o
  16   8   2      600.96      572.25    185.87 o
 -16   9   2      348.88      221.20     84.37 o
 -15   9   2     2312.74     2857.73    184.39 o
 -14   9   2      673.94      586.65    102.57 o
 -13   9   2      872.80      901.91    114.69 o
 -12   9   2      248.55      218.83     80.62 o
 -11   9   2      710.50      698.16    208.16 o
 -10   9   2      733.37      669.77     56.64 o
  -9   9   2     2559.33     2644.71     96.11 o
  -8   9   2     1575.46     1607.96     86.55 o
  -7   9   2       39.00      -25.75     25.75 o
  -6   9   2       21.21      -26.23     26.23 o
  -5   9   2      391.12      378.97     34.86 o
  -4   9   2      260.82      254.91     29.53 o
  -3   9   2     7058.23     7144.76    129.19 o
  -2   9   2      507.80      400.69     29.60 o
  -1   9   2     4557.99     4424.51     98.33 o
   0   9   2     1755.08     1748.23     52.70 o
   1   9   2       53.92       16.31     21.07 o
   2   9   2       34.94       35.78     21.14 o
   3   9   2      405.51      409.33     33.24 o
   4   9   2       10.74      -24.99     24.99 o
   5   9   2    14226.00    14446.54    324.59 o
   6   9   2     1769.94     1741.52     68.27 o
   7   9   2      763.42      732.87     51.15 o
   8   9   2       10.95      -26.46     28.59 o
   9   9   2      115.18       76.82     32.06 o
  10   9   2      368.31      413.12     65.32 o
  11   9   2     4691.21     4980.65    247.72 o
  12   9   2       72.86      133.90    121.26 o
  13   9   2     1674.76     1612.65    159.70 o
  14   9   2      793.52      849.03    110.05 o
  15   9   2      281.77      241.60    106.50 o
  16   9   2       20.32       97.13    154.21 o
 -15  10   2       88.33       70.43    171.22 o
 -14  10   2     2365.05     2588.11    188.19 o
 -13  10   2     1379.93     1482.52    148.41 o
 -12  10   2      316.47      257.43     94.15 o
 -11  10   2     1419.24     1310.80     73.12 o
 -10  10   2     2886.78     2906.06    126.71 o
  -9  10   2        5.62      -38.04     38.04 o
  -8  10   2     1503.36     1645.07    108.29 o
  -7  10   2      207.97      162.85     43.98 o
  -6  10   2     1268.26     1259.01     67.41 o
  -5  10   2       11.50      -30.33     30.33 o
  -4  10   2     2556.11     2447.41     80.69 o
  -3  10   2     1738.97     1698.93     72.18 o
  -2  10   2     8228.47     7995.45    173.77 o
  -1  10   2     1656.64     1534.58     64.36 o
   0  10   2      169.82      173.80     32.73 o
   1  10   2     1104.64     1066.04     64.59 o
   2  10   2     3379.10     3268.12    114.23 o
   3  10   2     4534.99     4275.08    119.44 o
   4  10   2     6742.98     6766.12    169.37 o
   5  10   2       93.35       81.63     36.65 o
   6  10   2     2319.14     2154.76     85.21 o
   7  10   2      802.14      845.40     69.35 o
   8  10   2      498.43      457.37     57.58 o
   9  10   2       48.84       25.48     37.96 o
  10  10   2     2831.77     2763.15    109.31 o
  11  10   2      134.80       82.95     75.23 o
  12  10   2     1390.97     1720.79    212.68 o
  13  10   2     3041.58     2899.34    299.59 o
  14  10   2      250.32      186.92     94.33 o
  15  10   2      285.23      280.60     92.76 o
 -14  11   2      304.05      314.95    101.97 o
 -13  11   2        6.80      -72.27     79.90 o
 -12  11   2     2097.46     2540.17    237.34 o
 -11  11   2      280.34      232.24     49.58 o
 -10  11   2      634.76      574.76     65.65 o
  -9  11   2      335.85      296.41     80.39 o
  -8  11   2      106.07       36.64     45.60 o
  -7  11   2     2593.98     2415.47    137.31 o
  -6  11   2     7970.69     7795.98    216.22 o
  -5  11   2     3239.28     3189.67    119.88 o
  -4  11   2     1068.80     1101.08     73.23 o
  -3  11   2       51.95       53.11     33.94 o
  -2  11   2      222.98      211.97     42.61 o
  -1  11   2     3444.95     3461.12    252.63 o
   0  11   2     7608.95     7914.44    271.34 o
   1  11   2       86.19       26.69     41.54 o
   2  11   2     8035.32     7434.94    204.05 o
   3  11   2     1929.31     1935.81     82.87 o
   4  11   2     1359.48     1391.74     81.33 o
   5  11   2     1246.40     1199.32     77.82 o
   6  11   2      192.64      160.29     58.85 o
   7  11   2     1081.52     1108.85     96.59 o
   8  11   2     4435.04     4584.90    269.31 o
   9  11   2     1171.43     1007.59     79.03 o
  10  11   2      378.53      437.18     57.94 o
  11  11   2      549.68      450.77     63.39 o
  12  11   2      897.03      847.37    125.67 o
  13  11   2      104.70        5.68     79.70 o
  14  11   2      127.90      127.42     86.11 o
 -13  12   2      933.84     1170.21    158.33 o
 -12  12   2       39.53      -26.39     95.18 o
 -11  12   2      782.10      730.24     72.39 o
 -10  12   2      131.62      141.21     57.65 o
  -9  12   2       95.76       55.75     71.27 o
  -8  12   2        1.23      -59.82     59.82 o
  -7  12   2     3116.60     3176.39    166.18 o
  -6  12   2      291.82      325.03     76.21 o
  -5  12   2     3783.38     3744.56    137.38 o
  -4  12   2      984.36      851.26     90.56 o
  -3  12   2     1045.14     1023.02     78.58 o
  -2  12   2       57.01       42.32     85.50 o
  -1  12   2      427.43      518.93    113.08 o
   0  12   2      747.28      671.63     75.55 o
   1  12   2     3207.36     3333.76    157.76 o
   2  12   2        0.36        1.88     50.55 o
   3  12   2     1966.40     1855.53    124.17 o
   4  12   2      126.11      107.31     51.92 o
   5  12   2      283.01      265.42     60.35 o
   6  12   2        0.50       13.98     60.07 o
   7  12   2     2715.50     2874.57    182.66 o
   8  12   2      186.88      497.23    217.10 o
   9  12   2     1320.58     1336.25    124.80 o
  10  12   2      717.93      662.73     71.17 o
  11  12   2        4.38       17.71     40.78 o
  12  12   2       87.89       43.95     93.00 o
  13  12   2     2113.53     2106.13    332.97 o
 -12  13   2      646.58      535.28    100.41 o
 -11  13   2       82.85       10.89     55.61 o
 -10  13   2      656.69      665.55    107.33 o
  -9  13   2     1937.02     1690.96    151.06 o
  -8  13   2     1927.38     2102.58    166.62 o
  -7  13   2      137.66      232.88     87.17 o
  -6  13   2      870.18      766.52    194.05 o
  -5  13   2        2.99       -9.39     65.37 o
  -4  13   2     2517.45     2660.20    153.62 o
  -3  13   2      463.26      451.04     79.77 o
  -2  13   2      297.14      313.64    144.30 o
  -1  13   2     1410.91     1445.22    168.93 o
   0  13   2     3281.20     3386.00    240.42 o
   1  13   2        5.70        6.80     50.08 o
   2  13   2      368.99      439.13     90.62 o
   3  13   2     1029.29     1277.95    112.05 o
   4  13   2      217.39      109.54    104.89 o
   5  13   2     4488.34     4800.13    423.86 o
   6  13   2       26.60       16.50     73.13 o
   7  13   2        3.98       79.16    144.52 o
   8  13   2     1309.41     1251.61    132.79 o
   9  13   2       26.55       73.55     72.34 o
  10  13   2      295.22      274.67     64.48 o
  11  13   2      845.66      866.27    100.96 o
 -10  14   2     2132.33     2134.30    178.01 o
  -9  14   2       62.32       -8.73     82.61 o
  -8  14   2     3106.23     3776.10    444.21 o
  -7  14   2      521.54      292.05    157.22 o
  -6  14   2      181.88      108.76    153.99 o
  -5  14   2      545.92      541.22    108.64 o
  -4  14   2     1193.60     1276.72    135.68 o
  -3  14   2      178.46      137.39    116.12 o
  -2  14   2     4366.63     4533.85    293.67 o
  -1  14   2      125.92       53.16    109.42 o
   0  14   2      515.86      514.96    140.38 o
   1  14   2       12.26      126.84    115.11 o
   2  14   2      939.05      996.93    103.84 o
   3  14   2      220.00      222.10     78.66 o
   4  14   2     1898.76     2244.79    208.16 o
   5  14   2       48.90      100.80    153.35 o
   6  14   2     2472.20     2503.31    301.53 o
   7  14   2       99.88      163.50     90.68 o
   8  14   2        1.64       19.48     82.06 o
   9  14   2       25.23       38.39     81.45 o
  10  14   2      558.06      527.32    103.71 o
  -8  15   2      107.43      131.59    161.10 o
  -7  15   2     1008.56     1026.91    236.27 o
  -6  15   2      828.80      564.07    197.28 o
  -5  15   2       12.43      148.82     88.22 o
  -4  15   2      635.89      798.61    232.17 o
  -3  15   2     1605.66     1303.67    267.93 o
  -2  15   2      131.57      174.94    140.21 o
  -1  15   2     1842.96     2070.70    331.14 o
   0  15   2      572.22      523.08    154.01 o
   1  15   2      898.04     1035.07    181.98 o
   2  15   2      101.03      129.68    131.45 o
   3  15   2     1124.25     1357.69    142.02 o
   4  15   2        4.19      -39.97    108.23 o
   5  15   2      314.59      264.48    181.78 o
   6  15   2      122.02       42.21    151.41 o
   7  15   2       56.22       41.78    139.35 o
  -4  16   2       19.85     -102.30    167.99 o
  -3  16   2      582.18      667.23    225.07 o
  -2  16   2     1553.02     1940.96    329.95 o
  -1  16   2     1077.50     1448.40    311.65 o
   0  16   2      186.55      178.13    164.08 o
   1  16   2     2264.22     2508.69    370.23 o
   2  16   2       47.72      -25.20    173.16 o
   3  16   2      820.46     1161.09    275.03 o
   4  16   2      161.13      171.85     99.81 o
 -19   0   3      865.20      960.36    131.16 o
 -17   0   3     4682.60     4498.32    285.59 o
 -15   0   3      487.58      499.91     68.40 o
 -13   0   3        9.99      -16.52     43.51 o
 -11   0   3    26641.93    27353.07   1309.91 o
  -9   0   3    12230.91    13782.02    984.26 o
  -7   0   3    11287.41    12424.26    489.44 o
  -5   0   3      273.67      411.10     26.51 o
  -3   0   3   148321.42   144082.59   2873.59 o
   1   0   3     4016.60     3012.02    158.52 o
   3   0   3    97086.99    98367.94   2626.95 o
   5   0   3     8838.35     9068.67    311.36 o
   7   0   3        0.93        5.96     20.40 o
   9   0   3     6705.36     6416.37    236.87 o
  11   0   3     1529.03     1597.28     89.51 o
  13   0   3     4553.87     4262.35    183.51 o
  15   0   3     4241.58     4152.16    212.68 o
  17   0   3     6437.22     6360.24    376.26 o
  19   0   3       71.06       19.38     82.70 o
 -19   1   3     1042.63      983.00    125.78 o
 -18   1   3       10.28      -11.71     53.30 o
 -17   1   3       98.35       34.42     50.20 o
 -16   1   3     1422.18     1551.40     85.94 o
 -15   1   3      543.97      597.34     56.80 o
 -14   1   3      117.50       78.63     34.65 o
 -13   1   3     1611.75     1903.08     93.78 o
 -12   1   3     4209.60     4546.52    159.73 o
 -11   1   3     1045.69     1256.62     59.57 o
 -10   1   3     2574.93     2407.11     82.27 o
  -9   1   3     1826.45     1924.88     77.28 o
  -8   1   3     7455.70     7442.00    219.22 o
  -7   1   3       15.19        4.75     19.53 o
  -6   1   3    11441.97    11851.05    298.51 o
  -5   1   3    15773.61    15502.42    324.72 o
  -4   1   3    32341.35    31615.75    550.50 o
  -3   1   3     7644.19     7443.16    123.22 o
  -2   1   3     1832.48      945.71     75.60 o
  -1   1   3     5421.92     3490.94    301.20 o
   1   1   3    20485.81    21039.29    437.91 o
   2   1   3     8716.75     8840.02    144.79 o
   3   1   3     5532.48     5876.41    107.99 o
   4   1   3    40643.03    40870.25    700.35 o
   5   1   3    14698.49    15736.81    334.97 o
   6   1   3     5671.71     6288.96    140.94 o
   7   1   3     3027.43     2685.65     77.24 o
   8   1   3     1064.03      970.61     40.06 o
   9   1   3     3013.62     2922.83     87.03 o
  10   1   3     5654.75     5388.71    145.95 o
  11   1   3     3366.81     3292.24    101.57 o
  12   1   3     6791.94     6704.82    181.41 o
  13   1   3     3341.44     3426.54    110.57 o
  14   1   3       80.58       58.81     33.73 o
  15   1   3      191.91      165.13     44.45 o
  16   1   3      167.64      158.83     46.22 o
  17   1   3       23.93      -17.25     53.51 o
  18   1   3      933.05      943.70     90.12 o
  19   1   3      629.24      650.49     83.99 o
 -19   2   3      138.41      137.24     58.77 o
 -18   2   3      174.79      156.34     57.93 o
 -17   2   3       84.16      101.66     42.90 o
 -16   2   3      722.45      623.97     58.56 o
 -15   2   3       45.51       12.20     37.66 o
 -14   2   3     5085.27     5220.70    184.09 o
 -13   2   3      305.92      292.16     38.61 o
 -12   2   3     4936.20     5264.19    151.85 o
 -11   2   3      388.75      423.32     36.54 o
 -10   2   3     1362.18     1370.55     57.39 o
  -9   2   3     1620.40     1757.03     87.32 o
  -8   2   3    15978.13    16534.90    359.02 o
  -7   2   3      598.20      727.24     33.37 o
  -6   2   3    10655.35    10186.99    255.69 o
  -5   2   3      293.41      339.08     19.49 o
  -4   2   3    29744.69    28954.01    396.59 o
  -3   2   3    23942.18    24128.99    343.14 o
  -2   2   3    17221.13    16526.20    225.88 o
  -1   2   3    31903.22    31427.78    471.79 o
   0   2   3    17218.23    16514.18    369.80 o
   1   2   3     2345.85     2446.49     39.65 o
   2   2   3     2800.87     3285.11     56.21 o
   3   2   3      704.17      823.12     20.99 o
   4   2   3       28.34       52.65      9.84 o
   5   2   3      777.79     1164.76     47.74 o
   6   2   3    33593.18    33828.52    921.71 o
   7   2   3       99.10       64.59     26.27 o
   8   2   3    10280.50    10460.46    381.77 o
   9   2   3     2157.23     2252.19    118.59 o
  10   2   3       20.07       31.34     20.98 o
  11   2   3      385.20      334.70     54.93 o
  12   2   3     4142.92     4134.45    272.77 o
  13   2   3      514.58      493.42     49.83 o
  14   2   3     3947.57     3910.30    136.55 o
  15   2   3      726.28      563.14     50.43 o
  16   2   3      129.57      161.01     51.75 o
  17   2   3      451.56      179.62    103.38 o
  18   2   3      587.67      381.43    122.33 o
  19   2   3        1.94      -91.53     91.53 o
 -19   3   3      742.50      796.24    155.93 o
 -18   3   3      125.37       68.20     41.05 o
 -17   3   3       50.70       13.24     40.71 o
 -16   3   3      642.98      663.01     57.30 o
 -15   3   3      991.31     1029.59     84.38 o
 -14   3   3      285.59      264.17     43.39 o
 -13   3   3     2949.24     3072.37    105.12 o
 -12   3   3      777.39      681.36     45.52 o
 -11   3   3     2065.27     2337.28    171.32 o
 -10   3   3     3210.09     3248.18    101.61 o
  -9   3   3     9749.52    10066.10    230.41 o
  -8   3   3      481.49      406.06     33.82 o
  -7   3   3     5491.41     4944.81    123.89 o
  -6   3   3       18.78       18.35     11.33 o
  -5   3   3     5407.91     4897.26     80.82 o
  -4   3   3      814.49      845.99     33.69 o
  -3   3   3     1328.88     1360.27     45.56 o
  -2   3   3     4457.20     4426.06     69.44 o
  -1   3   3    71996.14    71556.48    917.73 o
   0   3   3     9354.95     9919.26    140.95 o
   1   3   3    70462.22    71659.49    924.33 o
   2   3   3      206.03      193.84     10.40 o
   3   3   3     1576.26     1743.95     35.66 o
   4   3   3     1473.96     1360.06     32.39 o
   5   3   3     9754.93     9863.46    167.47 o
   6   3   3     1001.72     1097.39     36.41 o
   7   3   3    17284.33    17352.90    610.76 o
   8   3   3     2302.93     2612.64    107.01 o
   9   3   3     5328.04     5254.06    298.19 o
  10   3   3      302.60      286.45     59.95 o
  11   3   3     5205.65     5702.29    282.90 o
  12   3   3     3091.51     2792.15    160.20 o
  13   3   3     2629.26     2544.44    207.41 o
  14   3   3       53.19       24.98     72.37 o
  15   3   3     1355.67     1573.96    175.32 o
  16   3   3      146.62      160.24    100.58 o
  17   3   3      311.38      151.62    103.60 o
  18   3   3      286.63      233.90    117.16 o
 -19   4   3      135.59      157.01    118.67 o
 -18   4   3      208.14      124.27    108.98 o
 -17   4   3     2304.41     2378.82    234.76 o
 -16   4   3      444.39      405.66    158.95 o
 -15   4   3     3032.02     2830.51    112.69 o
 -14   4   3      466.33      420.22     46.24 o
 -13   4   3      187.70      132.51     35.21 o
 -12   4   3      163.44      192.77     33.48 o
 -11   4   3     8080.16     8066.23    218.44 o
 -10   4   3      346.79      354.37     32.71 o
  -9   4   3     2261.79     2427.91    108.42 o
  -8   4   3     2089.77     2072.34     68.94 o
  -7   4   3      847.68      817.27     31.31 o
  -6   4   3     4604.34     4659.68    111.78 o
  -5   4   3    17420.07    17398.12    270.92 o
  -4   4   3     3540.00     3839.96     68.94 o
  -3   4   3    16247.97    15027.22    227.41 o
  -2   4   3      257.76      303.43     14.92 o
  -1   4   3     8781.73     9134.49    123.40 o
   0   4   3     5381.54     5159.77     74.90 o
   1   4   3     4795.78     4946.76     71.89 o
   2   4   3      508.20      592.98     20.31 o
   3   4   3    45837.13    45821.44    655.79 o
   4   4   3     1276.09     1615.13     41.36 o
   5   4   3     1066.56      963.70     45.06 o
   6   4   3     2767.30     2845.64     60.14 o
   7   4   3      357.32      390.32     33.37 o
   8   4   3      397.05      359.75     36.02 o
   9   4   3    16013.24    14628.67    606.03 o
  10   4   3        5.18       20.47     49.73 o
  11   4   3    12059.05    12586.83    580.97 o
  12   4   3      467.84      361.83    102.30 o
  13   4   3       18.10       72.37     80.77 o
  14   4   3      504.68      596.80    129.44 o
  15   4   3     1203.24     1140.84    167.35 o
  16   4   3      101.21      121.26    111.56 o
  17   4   3     3801.73     3895.06    312.08 o
  18   4   3       70.03       12.28    112.86 o
 -18   5   3      352.69      425.15    146.24 o
 -17   5   3      203.71      204.18    118.67 o
 -16   5   3     5253.69     5572.40    397.58 o
 -15   5   3        1.05      -13.58     43.67 o
 -14   5   3      129.31      102.23     38.02 o
 -13   5   3     1999.66     1952.56     90.77 o
 -12   5   3       32.58       47.59     41.78 o
 -11   5   3      469.25      576.73     63.76 o
 -10   5   3     1785.55     1747.48     68.73 o
  -9   5   3       34.25       17.01     23.18 o
  -8   5   3     7117.58     7235.46    135.27 o
  -7   5   3       69.10      111.19     18.11 o
  -6   5   3     1440.79     1348.52     39.55 o
  -5   5   3     2045.77     2039.93     46.57 o
  -4   5   3     9855.55     9481.59    160.41 o
  -3   5   3     1359.96     1248.64     35.53 o
  -2   5   3    15367.22    14951.67    226.45 o
  -1   5   3     1260.02     1202.44     29.74 o
   0   5   3     2652.66     2723.03     74.58 o
   1   5   3     9387.21    10603.64    265.60 o
   2   5   3    16565.25    16380.64    235.87 o
   3   5   3     1095.53     1336.14     38.39 o
   4   5   3    34820.73    36095.67    523.58 o
   5   5   3      853.40      905.46     33.86 o
   6   5   3      802.01      751.26     35.98 o
   7   5   3     2041.33     2094.12     51.86 o
   8   5   3     6471.53     6342.32    144.71 o
   9   5   3     4528.61     4682.26    125.87 o
  10   5   3    16196.85    16627.67    416.10 o
  11   5   3     2039.59     1935.58    190.18 o
  12   5   3     3698.89     3971.09    291.40 o
  13   5   3      248.23      334.48    115.01 o
  14   5   3      190.08      138.92     98.64 o
  15   5   3      248.97      239.28    118.24 o
  16   5   3     2566.13     2525.49    255.43 o
  17   5   3      215.17      172.95    127.93 o
  18   5   3      757.28      447.55    155.07 o
 -18   6   3      314.17      329.31    152.27 o
 -17   6   3      179.94      273.31    126.86 o
 -16   6   3       93.67       98.52     56.14 o
 -15   6   3     1417.55     1531.87    103.13 o
 -14   6   3     3536.79     3907.67    147.61 o
 -13   6   3      142.52      171.26     42.79 o
 -12   6   3       68.60       16.69     47.72 o
 -11   6   3     3148.32     3280.91    130.04 o
 -10   6   3        7.71       19.49     32.75 o
  -9   6   3     2214.63     2278.87     66.03 o
  -8   6   3     4964.20     4797.96    146.18 o
  -7   6   3      533.28      544.13     31.92 o
  -6   6   3     7053.18     6800.82    124.53 o
  -5   6   3     1379.99     1243.94     40.07 o
  -4   6   3     1048.24      972.67     36.31 o
  -3   6   3    11356.07    11446.15    190.73 o
  -2   6   3       14.81        6.45     11.81 o
  -1   6   3      187.27      141.02     14.35 o
   0   6   3    11858.13    11692.24    173.62 o
   1   6   3      666.60      694.24     50.92 o
   2   6   3     2072.99     2266.90     50.95 o
   3   6   3     8855.86     8532.62    147.22 o
   4   6   3      490.68      551.07     27.73 o
   5   6   3     3142.32     3163.87     70.07 o
   6   6   3    21069.00    20847.16    331.33 o
   7   6   3      157.81      120.57     21.33 o
   8   6   3     4215.67     4313.51     91.11 o
   9   6   3     4241.27     4326.32    182.38 o
  10   6   3      101.49      114.32     33.89 o
  11   6   3     1893.19     1952.21     89.05 o
  12   6   3     2134.07     2198.71    159.19 o
  13   6   3      240.61      222.70    116.73 o
  14   6   3     5036.25     4858.43    363.55 o
  15   6   3     1105.46     1103.37    188.45 o
  16   6   3       82.87        1.29    108.76 o
  17   6   3     1368.80     1472.52    217.31 o
 -17   7   3      240.06      188.88    135.26 o
 -16   7   3      300.89      251.74     74.24 o
 -15   7   3      102.99      119.84     49.68 o
 -14   7   3      518.00      495.62     60.31 o
 -13   7   3     4142.09     2122.31    174.67 o
 -12   7   3       71.71       70.96     44.13 o
 -11   7   3      746.19      900.81    107.19 o
 -10   7   3      498.57      362.09     56.24 o
  -9   7   3     1779.81     1732.97     73.97 o
  -8   7   3      299.26      263.82     28.42 o
  -7   7   3    13264.87    13628.08    241.94 o
  -6   7   3     3717.36     4003.55    105.65 o
  -5   7   3     8062.79     8211.68    154.42 o
  -4   7   3       12.04        5.40     16.19 o
  -3   7   3     7301.86     7310.09    140.91 o
  -2   7   3     1296.59     1253.26     40.74 o
  -1   7   3    14151.36    13548.33    190.53 o
   0   7   3        4.68      -12.13     12.13 o
   1   7   3    16053.75    14993.75    247.14 o
   2   7   3       26.15       19.29     15.17 o
   3   7   3      357.84      454.09     43.79 o
   4   7   3     1032.30     1031.84     42.39 o
   5   7   3     8438.62     8232.91    168.29 o
   6   7   3      437.01      431.34     30.05 o
   7   7   3     4186.37     4100.76    100.89 o
   8   7   3      910.05      910.69     59.04 o
   9   7   3       65.99       36.38     36.18 o
  10   7   3      285.53      249.27     45.26 o
  11   7   3     3088.03     3148.71    127.68 o
  12   7   3       56.09       22.72     39.73 o
  13   7   3     3313.32     3856.43    190.96 o
  14   7   3      145.35      -47.60     93.58 o
  15   7   3     1678.37     1689.62    234.97 o
  16   7   3        1.88       23.26    125.78 o
  17   7   3       41.55      146.02    139.13 o
 -17   8   3      499.42      463.18     83.77 o
 -16   8   3     1478.68     1360.44    124.35 o
 -15   8   3       15.13       -4.90     65.24 o
 -14   8   3      443.51      523.02     88.32 o
 -13   8   3     1242.76     1343.76     92.81 o
 -12   8   3     2667.38     2644.37    129.98 o
 -11   8   3     3054.00     2987.33    138.06 o
 -10   8   3       19.68      -19.88     26.09 o
  -9   8   3     1858.10     1793.76    112.42 o
  -8   8   3     3867.63     4111.01    126.48 o
  -7   8   3      137.73      137.54     28.28 o
  -6   8   3      562.92      625.52     38.47 o
  -5   8   3      159.48      168.59     24.91 o
  -4   8   3      589.01      573.58     33.69 o
  -3   8   3     6952.67     6693.88    126.66 o
  -2   8   3     4022.84     3883.21     73.89 o
  -1   8   3      157.35      159.56     18.77 o
   0   8   3     9897.76     9961.20    180.26 o
   1   8   3     1414.24     1364.70     46.71 o
   2   8   3     3890.95     3763.20     78.45 o
   3   8   3     6123.08     6046.52    164.27 o
   4   8   3      398.87      401.77     30.54 o
   5   8   3        7.03        2.20     21.78 o
   6   8   3     4253.58     3918.26    124.85 o
   7   8   3      171.60      165.51     30.63 o
   8   8   3     1943.19     1830.80     81.40 o
   9   8   3     8896.53     8815.57    209.12 o
  10   8   3      125.60       91.58     45.45 o
  11   8   3      716.29      632.81     66.24 o
  12   8   3     3847.43     4100.58    164.82 o
  13   8   3        8.19      -44.46     44.46 o
  14   8   3     1113.04     1211.57    136.98 o
  15   8   3      310.63      194.91    138.70 o
  16   8   3       26.45      -78.18    137.19 o
 -16   9   3     1108.13     1083.81    119.07 o
 -15   9   3     1028.55     1091.99    126.21 o
 -14   9   3        3.50       23.91    142.58 o
 -13   9   3      149.59      119.21     79.70 o
 -12   9   3     4013.73     4291.06    314.34 o
 -11   9   3      780.62      783.13     64.97 o
 -10   9   3     3087.61     3173.87    117.13 o
  -9   9   3      577.32      573.05     55.98 o
  -8   9   3     3505.20     3410.62    112.85 o
  -7   9   3      757.01      767.00     48.31 o
  -6   9   3     1350.85     1406.35     60.78 o
  -5   9   3      120.10      132.69     28.64 o
  -4   9   3     3788.17     3590.16     85.45 o
  -3   9   3      556.30      623.32     37.25 o
  -2   9   3    14994.86    14299.38    242.23 o
  -1   9   3        6.27        6.35     18.44 o
   0   9   3       22.78       -5.08     19.62 o
   1   9   3       47.45       36.96     22.44 o
   2   9   3     3942.06     3777.61     82.57 o
   3   9   3      207.00      171.03     27.72 o
   4   9   3    12548.39    11836.99    221.05 o
   5   9   3      157.05       91.57     28.15 o
   6   9   3     2263.06     2301.66     99.28 o
   7   9   3      162.48      219.30    104.47 o
   8   9   3      832.34      950.67     58.68 o
   9   9   3       34.90      -25.79     27.93 o
  10   9   3     2721.32     2531.33     93.18 o
  11   9   3      145.17      167.73     71.15 o
  12   9   3     3520.63     3277.35    194.38 o
  13   9   3      711.31      623.93     98.33 o
  14   9   3     3706.08     3757.14    212.60 o
  15   9   3       27.97       54.42     70.35 o
 -15  10   3     1358.16     1256.50    138.09 o
 -14  10   3     2815.85     2753.75    196.27 o
 -13  10   3        6.96      -40.93     81.12 o
 -12  10   3        6.17       24.14     79.39 o
 -11  10   3     2380.64     2352.82    169.76 o
 -10  10   3       81.69        2.30     41.39 o
  -9  10   3     5115.08     5267.48    348.76 o
  -8  10   3      290.12      467.49     58.69 o
  -7  10   3       89.56       77.06     41.81 o
  -6  10   3     2110.86     1935.19     98.66 o
  -5  10   3     4185.04     4081.16    133.02 o
  -4  10   3      204.94      179.84     33.70 o
  -3  10   3    18825.10    18934.87    385.49 o
  -2  10   3      398.34      372.92     38.77 o
  -1  10   3     1687.93     1594.06     82.13 o
   0  10   3     2788.02     2456.91    114.98 o
   1  10   3      192.07      175.98     36.85 o
   2  10   3      776.19      832.16     62.05 o
   3  10   3    11179.66    11186.16    363.09 o
   4  10   3      373.43      287.97     39.38 o
   5  10   3     4894.55     4787.41    164.49 o
   6  10   3      856.56      939.10     62.92 o
   7  10   3     1174.22     1146.59     91.67 o
   8  10   3      451.62      527.83     67.49 o
   9  10   3     2172.02     2095.31     98.83 o
  10  10   3       48.78       48.04     34.54 o
  11  10   3      724.87      820.64    116.01 o
  12  10   3      492.67      492.83    102.48 o
  13  10   3      138.73      106.59     81.34 o
  14  10   3     2719.34     2912.52    232.39 o
  15  10   3     1269.62     1189.64    265.34 o
 -14  11   3       16.47       29.77     87.27 o
 -13  11   3      992.91     1100.43    145.50 o
 -12  11   3      485.40      470.85    122.55 o
 -11  11   3      715.36      615.11     84.31 o
 -10  11   3     1150.36     1038.86    121.74 o
  -9  11   3     3001.40     2974.36    127.38 o
  -8  11   3      246.95      151.05     62.08 o
  -7  11   3     5130.32     5271.06    215.24 o
  -6  11   3       21.33      -11.47     39.16 o
  -5  11   3     3739.86     3636.52    129.25 o
  -4  11   3     5096.99     5251.24    145.07 o
  -3  11   3     1159.65     1084.76     62.74 o
  -2  11   3       74.40       12.10     44.25 o
  -1  11   3     3924.67     3894.22    161.26 o
   0  11   3      975.13      990.93     82.76 o
   1  11   3    11057.88    10825.82    307.84 o
   2  11   3       34.44       41.39     38.57 o
   3  11   3      158.31      175.77     46.32 o
   4  11   3      489.20      490.14     59.59 o
   5  11   3     2894.46     2691.03    195.40 o
   6  11   3       75.50       39.38     52.34 o
   7  11   3     4499.30     4242.88    158.46 o
   8  11   3        7.36       71.48     65.41 o
   9  11   3     2799.76     2711.72    138.19 o
  10  11   3     1479.55     1440.36     84.30 o
  11  11   3     1203.77      875.90    127.94 o
  12  11   3       30.14       29.94    105.21 o
  13  11   3      572.48      678.44    117.42 o
  14  11   3       76.21      106.79     87.97 o
 -13  12   3      270.03      270.32    115.71 o
 -12  12   3     1346.04     1378.25    173.85 o
 -11  12   3      409.57      477.57     65.98 o
 -10  12   3       98.32       14.14     51.63 o
  -9  12   3       61.83       43.16     64.61 o
  -8  12   3     3688.53     3643.36    180.40 o
  -7  12   3      157.29      137.32     70.11 o
  -6  12   3     3343.30     3679.41    149.81 o
  -5  12   3      572.41      443.28     64.09 o
  -4  12   3      820.36      704.11     86.83 o
  -3  12   3      529.57      527.48     63.89 o
  -2  12   3     1296.61     1384.56    107.74 o
  -1  12   3      103.09      115.51     86.49 o
   0  12   3     5852.04     5969.94    226.83 o
   1  12   3      149.51      153.52     54.78 o
   2  12   3      254.52      325.76    190.82 o
   3  12   3      641.45      676.29     87.98 o
   4  12   3     1085.16     1199.07     89.04 o
   5  12   3      221.12      123.49     54.65 o
   6  12   3     3342.41     3434.59    172.99 o
   7  12   3       44.82       44.04     59.26 o
   8  12   3     3888.56     3623.81    203.86 o
   9  12   3      763.41      790.63     99.85 o
  10  12   3       83.52       84.68     49.86 o
  11  12   3      389.07      326.81     72.93 o
  12  12   3     1191.19     1237.76    383.48 o
 -12  13   3      121.24       91.89     52.12 o
 -11  13   3      430.88      265.35     68.55 o
 -10  13   3      913.09      892.26    120.46 o
  -9  13   3        9.14      -34.19     73.52 o
  -8  13   3      201.16      204.51     93.60 o
  -7  13   3     1327.61     1402.60    144.12 o
  -6  13   3      991.54     1121.46    212.36 o
  -5  13   3        3.94      -32.58     62.89 o
  -4  13   3     2580.68     2612.77    162.56 o
  -3  13   3       38.38       -4.87     68.96 o
  -2  13   3     2891.54     3083.37    229.46 o
  -1  13   3      948.77     1220.90    158.74 o
   0  13   3        4.90      -85.29     85.29 o
   1  13   3     3517.05     3509.92    170.25 o
   2  13   3     1972.21     2005.46    132.02 o
   3  13   3      202.36      120.96     73.54 o
   4  13   3      629.93      531.94    104.61 o
   5  13   3     2177.68     2164.52    272.02 o
   6  13   3      833.00      830.22    120.59 o
   7  13   3     1173.15     1206.68    135.89 o
   8  13   3     1800.12     1755.18    152.74 o
   9  13   3       10.43       51.57     69.99 o
  10  13   3      505.98      472.25     73.40 o
  11  13   3      199.95      133.23     49.63 o
 -10  14   3     1264.74     1216.76    141.15 o
  -9  14   3      468.88      459.69    113.67 o
  -8  14   3      246.21      211.39    101.81 o
  -7  14   3        2.55     -107.69    126.86 o
  -6  14   3      196.80      274.39    175.10 o
  -5  14   3     2242.03     2388.83    180.91 o
  -4  14   3       11.26       25.20    146.67 o
  -3  14   3     1681.47     1560.81    189.30 o
  -2  14   3      124.16       12.61    106.27 o
  -1  14   3      341.36      344.35    127.79 o
   0  14   3      363.18      280.83    128.16 o
   1  14   3     1040.05     1187.17    108.59 o
   2  14   3        0.31      -21.61     63.40 o
   3  14   3     3682.69     3677.10    217.61 o
   4  14   3       40.83      -68.17     79.08 o
   5  14   3     3705.46     3916.38    369.15 o
   6  14   3      450.05      429.24    177.25 o
   7  14   3     1043.79     1073.40    167.88 o
   8  14   3        0.04       -7.76     81.42 o
   9  14   3     2690.63     2925.35    235.51 o
  -8  15   3      979.62     1017.22    237.77 o
  -7  15   3      287.03      280.20    175.53 o
  -6  15   3       67.05      -18.31    156.58 o
  -5  15   3     1228.02     1489.32    274.60 o
  -4  15   3     1339.69     1391.97    279.34 o
  -3  15   3      997.59      862.36    250.91 o
  -2  15   3      684.91      746.32    172.62 o
  -1  15   3       41.93     -106.07    120.34 o
   0  15   3      277.04      230.99    143.73 o
   1  15   3     1525.94     1733.90    217.87 o
   2  15   3     1809.63     1875.10    172.84 o
   3  15   3        5.14       49.00     83.36 o
   4  15   3     1051.17     1260.35    144.86 o
   5  15   3     2668.91     2891.84    345.46 o
   6  15   3       99.52      104.03    160.45 o
   7  15   3      555.16      372.60    184.79 o
  -4  16   3      253.78      266.85    202.45 o
  -3  16   3        3.78      146.46    202.02 o
  -2  16   3      211.22      404.47    239.93 o
  -1  16   3        4.93        9.23    148.73 o
   0  16   3     1566.88     1772.68    303.36 o
   1  16   3      126.64       -1.51    203.53 o
   2  16   3      580.93      582.81    226.79 o
   3  16   3      488.94      468.69    110.13 o
   4  16   3     1094.78     1276.20    150.26 o
 -18   0   4     2844.92     3016.33    223.77 o
 -16   0   4      650.65      648.71    105.10 o
 -14   0   4     1100.30     1068.96     90.25 o
 -12   0   4     5266.19     5493.14    320.48 o
 -10   0   4    10055.34    10360.13    504.73 o
  -8   0   4     1588.54     1694.67     89.67 o
  -6   0   4    42558.25    46041.53   1515.60 o
  -4   0   4     2725.19     2246.35     67.80 o
  -2   0   4     4486.06     4612.46    260.82 o
   0   0   4    16451.37    16679.90    379.67 o
   2   0   4    89744.96    91693.26   1679.59 o
   4   0   4       40.21       22.13     13.35 o
   6   0   4     6767.11     6435.60    637.51 o
   8   0   4     8520.50     8652.91    438.29 o
  10   0   4    17584.30    18282.39    628.36 o
  12   0   4       42.69       23.34     40.11 o
  14   0   4      550.96      579.85     98.53 o
  16   0   4     1924.77     2159.78    186.30 o
  18   0   4     2808.77     2727.73    217.53 o
 -19   1   4      814.22      958.57    114.26 o
 -18   1   4        0.89       22.76     54.64 o
 -17   1   4      935.09      943.95     87.84 o
 -16   1   4      811.03      947.64     72.19 o
 -15   1   4     1118.07     1037.77     72.46 o
 -14   1   4     2219.38     2314.65    111.53 o
 -13   1   4     4294.03     4640.71    177.27 o
 -12   1   4      912.91      931.36     58.16 o
 -11   1   4     1396.87     1475.42     94.47 o
 -10   1   4     3893.87     4200.86    142.74 o
  -9   1   4     2655.57     2754.35    102.41 o
  -8   1   4     5068.26     4679.61    131.18 o
  -7   1   4       66.51       60.95     17.77 o
  -6   1   4      130.05       91.30     17.56 o
  -5   1   4    12578.44    11991.48    233.30 o
  -4   1   4     3069.58     3186.01     47.84 o
  -3   1   4     1439.79     1298.44     28.77 o
  -2   1   4   104591.94   107471.84   1601.37 o
  -1   1   4     1051.48     1061.42     39.27 o
   0   1   4    19154.08    19556.55    316.14 o
   1   1   4    29065.32    29526.09    467.80 o
   2   1   4      164.22      178.30      8.91 o
   3   1   4    46306.79    47025.66    755.17 o
   4   1   4     4522.37     4600.17     96.43 o
   5   1   4     2053.83     2097.90     63.50 o
   6   1   4     7520.62     7766.41    173.86 o
   7   1   4     9333.17     9603.21    239.17 o
   8   1   4     5482.91     5864.63    154.85 o
   9   1   4     6862.94     7355.40    191.50 o
  10   1   4     2614.40     2650.84    110.62 o
  11   1   4     4988.76     4882.07    140.82 o
  12   1   4      198.15      183.64     32.57 o
  13   1   4      360.77      391.47     41.72 o
  14   1   4       45.32       26.86     34.68 o
  15   1   4     7473.00     7581.28    243.51 o
  16   1   4       32.52       70.88     44.83 o
  17   1   4      377.07      316.27     69.88 o
  18   1   4     2209.09     2218.12    137.71 o
 -19   2   4       73.55       47.52     55.25 o
 -18   2   4      183.02      141.52     80.33 o
 -17   2   4       67.46       58.92     55.21 o
 -16   2   4      278.13      285.33     50.67 o
 -15   2   4     6588.07     6672.82    272.27 o
 -14   2   4      570.71      534.52     55.71 o
 -13   2   4     8019.40     8573.73    233.87 o
 -12   2   4       80.82       49.99     31.05 o
 -11   2   4      175.73      190.60     33.31 o
 -10   2   4     1955.09     1995.71     74.69 o
  -9   2   4     6730.09     7526.04    227.80 o
  -8   2   4     2190.99     2542.97     74.46 o
  -7   2   4    22787.52    22060.13    473.59 o
  -6   2   4      598.46      619.38     33.47 o
  -5   2   4      196.62      271.49     13.18 o
  -4   2   4     3870.12     3560.19     67.47 o
  -3   2   4      134.38       91.89      8.97 o
  -2   2   4       18.49       10.93      9.17 o
  -1   2   4   120985.30   122806.70   1894.27 o
   0   2   4      578.88      577.94     19.81 o
   1   2   4      453.48      620.78     25.12 o
   2   2   4     2038.90     1911.80     34.53 o
   3   2   4    17066.05    17673.73    246.12 o
   4   2   4        1.35       -6.67      7.71 o
   5   2   4    13857.51    13631.89    292.08 o
   6   2   4      103.89       96.37     17.13 o
   7   2   4    33484.71    35005.18    736.62 o
   8   2   4        9.88       40.02     17.11 o
   9   2   4     1744.14     1769.32     77.51 o
  10   2   4     1346.47     1296.34     54.03 o
  11   2   4     2222.19     2256.81     79.24 o
  12   2   4      274.49      302.84     41.66 o
  13   2   4    10654.17    10593.60    276.30 o
  14   2   4      845.08      787.22     56.29 o
  15   2   4      342.28      335.95     50.38 o
  16   2   4      616.45      518.98     54.76 o
  17   2   4     1742.61     1502.81     86.80 o
  18   2   4        0.44       42.00     97.56 o
 -19   3   4      263.39      288.34     61.79 o
 -18   3   4       87.81       77.75     68.70 o
 -17   3   4        8.35      -18.90     41.45 o
 -16   3   4     1319.72     1566.88    114.15 o
 -15   3   4        0.34      -11.37     40.72 o
 -14   3   4     2773.52     2950.11    119.30 o
 -13   3   4     1178.00     1217.86     71.79 o
 -12   3   4     2788.16     2769.23     98.51 o
 -11   3   4      379.79      373.39     38.59 o
 -10   3   4    15704.49    15756.09    459.60 o
  -9   3   4     7524.47     7817.05    224.96 o
  -8   3   4    18006.52    18198.67    398.40 o
  -7   3   4     5640.28     5915.17    131.03 o
  -6   3   4    17280.47    17761.99    294.13 o
  -5   3   4     6120.68     6108.43    148.30 o
  -4   3   4     5709.55     5885.52     95.76 o
  -3   3   4     5230.95     4859.26     76.59 o
  -2   3   4    22217.70    21282.76    293.44 o
  -1   3   4    14513.87    14816.13    217.79 o
   0   3   4    24236.43    23968.74    389.90 o
   1   3   4    22006.24    22165.64    307.96 o
   2   3   4     1829.38     1878.70     34.95 o
   3   3   4     8162.32     8978.96    169.78 o
   4   3   4     3790.13     3662.10     85.29 o
   5   3   4     1651.40     1653.78     50.37 o
   6   3   4    15009.63    15177.93    332.27 o
   7   3   4        7.57       14.42     16.20 o
   8   3   4      195.47      121.80     20.33 o
   9   3   4      530.06      597.92    110.70 o
  10   3   4      570.27      489.54     71.20 o
  11   3   4     1492.02     1532.37    113.10 o
  12   3   4     3596.75     3625.35    189.38 o
  13   3   4      343.89      369.15    102.09 o
  14   3   4     1644.02     1464.55    167.35 o
  15   3   4     2572.38     2293.10    217.31 o
  16   3   4       37.14      -40.28     83.78 o
  17   3   4       39.54       86.15    102.09 o
  18   3   4     1664.74     2074.28    220.54 o
 -19   4   4      359.76      353.22    142.15 o
 -18   4   4     3709.62     4251.94    330.39 o
 -17   4   4      347.77      296.92     77.08 o
 -16   4   4     1148.19      924.91    132.42 o
 -15   4   4     1011.73      928.18     66.97 o
 -14   4   4       22.38       17.05     36.92 o
 -13   4   4      204.24      255.55     42.38 o
 -12   4   4     5808.61     5710.57    187.64 o
 -11   4   4     1172.33     1180.93     62.14 o
 -10   4   4    11286.79    12000.77    342.74 o
  -9   4   4       16.32       43.69     23.09 o
  -8   4   4      710.15      706.20     44.29 o
  -7   4   4     3267.70     3305.22    119.98 o
  -6   4   4     3877.03     3895.16     79.14 o
  -5   4   4     1566.05     1776.61     41.01 o
  -4   4   4    21023.97    19972.83    296.00 o
  -3   4   4       99.14      118.21     13.97 o
  -2   4   4      874.16      845.88     23.26 o
  -1   4   4    13229.47    12534.55    179.90 o
   0   4   4       11.98       15.55      7.78 o
   1   4   4     7608.54     7744.61    117.59 o
   2   4   4    33994.63    34862.33    601.34 o
   3   4   4     4367.54     5437.67    191.93 o
   4   4   4     7738.95     7897.85    156.46 o
   5   4   4     5685.34     5945.19    111.44 o
   6   4   4     3895.88     4187.22     86.96 o
   7   4   4     2389.77     2623.23     99.64 o
   8   4   4     3818.34     4165.13    156.60 o
   9   4   4      110.87       92.94     22.97 o
  10   4   4     7551.08     7487.10    477.18 o
  11   4   4     4814.32     4701.74    276.54 o
  12   4   4      129.70       79.04     79.26 o
  13   4   4     2563.39     2434.82    222.70 o
  14   4   4     1845.25     1590.98    185.22 o
  15   4   4       54.62       38.55    100.15 o
  16   4   4     1250.39      968.33    168.85 o
  17   4   4      219.03      210.64    125.56 o
  18   4   4      301.37      258.45    132.46 o
 -18   5   4        4.17      -40.92    101.01 o
 -17   5   4      606.90      662.49    160.45 o
 -16   5   4      426.80      451.74     56.41 o
 -15   5   4      788.27      646.59     59.41 o
 -14   5   4      412.84      410.92     52.37 o
 -13   5   4     6053.65     6318.04    210.22 o
 -12   5   4      911.69      981.89     65.21 o
 -11   5   4     4770.03     4920.56    170.91 o
 -10   5   4     1752.93     1834.00    103.20 o
  -9   5   4     5965.42     6018.74    166.84 o
  -8   5   4       40.36       62.33     17.89 o
  -7   5   4     1900.98     1973.44     55.92 o
  -6   5   4      643.48      638.05     43.56 o
  -5   5   4    27536.63    26823.44    394.54 o
  -4   5   4      504.44      667.66     28.48 o
  -3   5   4    26805.54    26594.05    391.39 o
  -2   5   4    11305.33    11314.56    159.10 o
  -1   5   4       15.84       12.89     11.17 o
   0   5   4        8.82       15.12     10.66 o
   1   5   4    18565.10    17449.51    270.45 o
   2   5   4     1587.08     1621.08     38.42 o
   3   5   4     7230.41     6920.85    129.29 o
   4   5   4     1356.91     1357.22     39.77 o
   5   5   4      779.18      679.88     28.59 o
   6   5   4      129.70      155.09     19.14 o
   7   5   4       42.34       42.47     14.14 o
   8   5   4        4.79       -0.25     21.75 o
   9   5   4     6243.64     6350.59    198.02 o
  10   5   4       54.60       33.75     29.30 o
  11   5   4      229.64      143.99     61.75 o
  12   5   4        9.70      -32.52     74.74 o
  13   5   4      225.39      204.39    106.61 o
  14   5   4       42.39      136.33    101.01 o
  15   5   4     1856.94     1659.47    210.85 o
  16   5   4        7.73      -21.32    112.00 o
  17   5   4      488.93      280.42    141.50 o
  18   5   4      130.24       24.98    115.87 o
 -18   6   4       75.26      147.96    131.81 o
 -17   6   4       63.62       59.51     70.86 o
 -16   6   4      671.67      717.88    127.36 o
 -15   6   4     2813.34     2973.63    154.10 o
 -14   6   4      160.62      130.24     46.85 o
 -13   6   4     2869.62     3193.43    138.70 o
 -12   6   4     4128.36     4524.78    210.67 o
 -11   6   4      375.76      460.85     53.00 o
 -10   6   4       92.19       57.01     40.89 o
  -9   6   4     1646.33     1722.87     52.18 o
  -8   6   4      675.43      722.00     42.05 o
  -7   6   4    15066.51    15653.16    256.00 o
  -6   6   4     4537.49     4639.61     93.12 o
  -5   6   4       76.18       89.58     15.77 o
  -4   6   4    16080.35    15489.70    323.43 o
  -3   6   4      867.02      794.49     39.20 o
  -2   6   4     1739.91     1967.03     61.73 o
  -1   6   4    15098.53    14625.63    203.56 o
   0   6   4      633.62      856.43     28.82 o
   1   6   4     6034.54     5842.82     96.25 o
   2   6   4     1692.75     1576.42     43.73 o
   3   6   4     3930.98     3879.23     82.95 o
   4   6   4     1458.44     1288.87     48.18 o
   5   6   4     4138.76     4311.74     96.29 o
   6   6   4      413.41      403.17     36.68 o
   7   6   4     4909.31     4949.01    103.09 o
   8   6   4     8383.09     8605.49    174.54 o
   9   6   4      470.35      379.61     47.33 o
  10   6   4      756.25      830.81     59.03 o
  11   6   4     5031.89     5238.62    245.20 o
  12   6   4       10.29      -31.00     34.71 o
  13   6   4     3584.59     3457.20    295.49 o
  14   6   4      591.47      334.05    139.56 o
  15   6   4        2.77       63.10    118.24 o
  16   6   4      758.16      765.87    181.13 o
  17   6   4      416.84      145.38    132.67 o
 -17   7   4       90.02       16.75     63.67 o
 -16   7   4     2295.76     2341.47    153.87 o
 -15   7   4      267.11      253.48     56.82 o
 -14   7   4     1685.16     1773.08    102.21 o
 -13   7   4       71.34       25.29     47.95 o
 -12   7   4      938.21      987.73    102.10 o
 -11   7   4       11.27       26.17     41.24 o
 -10   7   4     9560.04    10005.66    377.64 o
  -9   7   4      229.71      265.53     45.59 o
  -8   7   4    11387.21    11557.34    213.52 o
  -7   7   4      183.17      169.76     28.09 o
  -6   7   4     8194.85     8139.16    224.21 o
  -5   7   4       77.14       62.02     19.87 o
  -4   7   4      378.16      321.06     26.65 o
  -3   7   4     1732.46     1772.42     56.25 o
  -2   7   4    10695.73    10001.28    153.08 o
  -1   7   4      131.21      147.18     16.98 o
   0   7   4     8144.86     7624.15    151.51 o
   1   7   4     1024.74      977.55     37.54 o
   2   7   4      213.47      187.94     20.87 o
   3   7   4      236.86      182.05     22.00 o
   4   7   4    12092.52    12316.40    234.99 o
   5   7   4      698.82      734.46     39.95 o
   6   7   4    11479.48    11302.09    195.48 o
   7   7   4     1092.19     1080.76     45.08 o
   8   7   4      461.20      457.25     34.18 o
   9   7   4       86.69       98.54     39.89 o
  10   7   4     1333.86     1565.42     95.96 o
  11   7   4      389.33      303.93     49.59 o
  12   7   4     9541.35     9141.53    366.53 o
  13   7   4       29.25       -2.59     42.37 o
  14   7   4      822.61      932.46    116.19 o
  15   7   4       13.09     -113.29    113.29 o
  16   7   4        0.24       28.64    129.66 o
  17   7   4      505.68      498.38    170.15 o
 -17   8   4      419.02      419.93     97.03 o
 -16   8   4      555.48      535.88     96.59 o
 -15   8   4     1539.43     1620.20    139.25 o
 -14   8   4       36.09       69.47     69.11 o
 -13   8   4     1580.22     1597.51    133.32 o
 -12   8   4     2145.86     2306.32    124.37 o
 -11   8   4       70.89       49.10     51.74 o
 -10   8   4     3716.75     3588.03    137.93 o
  -9   8   4     1839.08     1522.77    112.37 o
  -8   8   4     1518.20     1444.16     68.39 o
  -7   8   4     9948.74     9659.88    195.14 o
  -6   8   4       43.21       31.45     24.77 o
  -5   8   4        9.08       29.81     21.36 o
  -4   8   4    16058.06    16599.32    293.40 o
  -3   8   4     1343.70     1261.52     52.31 o
  -2   8   4        7.74        9.21     14.93 o
  -1   8   4    12522.98    12050.94    176.89 o
   0   8   4     3796.00     3719.90     92.71 o
   1   8   4     3494.65     3417.60     78.58 o
   2   8   4     2050.64     2005.64     54.20 o
   3   8   4     3951.95     3916.79     87.03 o
   4   8   4      381.31      350.72     32.41 o
   5   8   4     5303.12     4914.06    109.93 o
   6   8   4     1840.72     1756.21     64.60 o
   7   8   4     5692.12     5566.68    139.86 o
   8   8   4     1510.02     1554.05     67.34 o
   9   8   4       83.43       55.14     27.86 o
  10   8   4     4028.55     4226.00    169.88 o
  11   8   4     2543.93     2665.89    126.82 o
  12   8   4      609.22      540.93     65.93 o
  13   8   4     1914.12     2068.67    143.33 o
  14   8   4       15.89      -45.20     62.00 o
  15   8   4      297.19      218.49     68.57 o
  16   8   4     2546.72      846.64    206.33 o
 -16   9   4        8.92      -29.97     75.69 o
 -15   9   4     1292.79     1389.58    136.59 o
 -14   9   4      239.87      366.28    130.95 o
 -13   9   4     2150.28     2296.92    171.46 o
 -12   9   4       19.70        6.34     72.90 o
 -11   9   4     1507.98     1456.10     72.72 o
 -10   9   4       53.59       -8.58     35.13 o
  -9   9   4     1516.27     1455.43     97.30 o
  -8   9   4     1817.40     1775.68     89.82 o
  -7   9   4     1074.25     1089.90     55.74 o
  -6   9   4      359.85      351.71     38.75 o
  -5   9   4    11400.64    11468.32    215.32 o
  -4   9   4        6.10      -14.09     21.31 o
  -3   9   4     3741.75     3818.80     87.99 o
  -2   9   4      244.03      219.92     24.72 o
  -1   9   4      651.42      674.69     34.69 o
   0   9   4     4662.29     4258.12     92.96 o
   1   9   4    14327.24    13891.81    237.47 o
   2   9   4      130.10      148.32     27.53 o
   3   9   4    12760.89    12842.61    249.14 o
   4   9   4      962.52      937.29     53.74 o
   5   9   4     3229.05     3123.91     98.20 o
   6   9   4     4040.87     3807.56    104.60 o
   7   9   4     4369.24     4151.77    133.94 o
   8   9   4      235.91      199.95     45.97 o
   9   9   4     5031.69     5234.20    341.64 o
  10   9   4      427.17      649.06    108.87 o
  11   9   4      665.25      652.41    101.66 o
  12   9   4      229.67      277.55     84.21 o
  13   9   4      151.45      114.58     75.55 o
  14   9   4      839.93      641.44    115.23 o
  15   9   4     2768.21      932.79    227.01 o
 -15  10   4      244.22      203.49     99.01 o
 -14  10   4      869.41      703.41    118.25 o
 -13  10   4        7.60        4.00     85.25 o
 -12  10   4     2649.73     2817.82    195.81 o
 -11  10   4       39.94        7.12     39.56 o
 -10  10   4     6262.28     6069.48    370.87 o
  -9  10   4      540.42      458.21     81.51 o
  -8  10   4       10.68       -5.21     42.56 o
  -7  10   4     3916.22     3940.88    138.28 o
  -6  10   4     7170.73     7924.68    282.05 o
  -5  10   4      283.73      259.46     41.45 o
  -4  10   4     2360.92     2288.33     84.77 o
  -3  10   4        2.10      -27.61     27.61 o
  -2  10   4     4273.31     4369.45    110.27 o
  -1  10   4     2113.37     1977.33     75.03 o
   0  10   4     2162.92     2057.40    205.50 o
   1  10   4     4215.53     3986.95    128.27 o
   2  10   4     5208.12     4874.32    165.99 o
   3  10   4     2089.60     1925.73     90.17 o
   4  10   4      485.07      560.15     57.79 o
   5  10   4     2146.41     2145.33     86.86 o
   6  10   4      643.48      641.54     61.54 o
   7  10   4     1394.43     1314.61    152.57 o
   8  10   4     3713.94     3370.56    130.94 o
   9  10   4      120.50      116.51     42.25 o
  10  10   4     3194.27     3042.87    112.84 o
  11  10   4       45.56      -36.01     74.31 o
  12  10   4      722.83      626.15    110.24 o
  13  10   4     1191.69      925.52    120.39 o
  14  10   4       99.93       87.91     79.21 o
 -14  11   4      832.62      939.25    250.70 o
 -13  11   4       17.62       39.64    103.81 o
 -12  11   4      373.84      375.71    105.57 o
 -11  11   4      250.19      191.81     52.30 o
 -10  11   4     2529.05     2522.99    164.42 o
  -9  11   4        0.99      -45.24     45.24 o
  -8  11   4     3732.27     4030.39    183.04 o
  -7  11   4     1857.56     1727.47    120.06 o
  -6  11   4     2363.17     2467.86    106.94 o
  -5  11   4     1001.14     1224.11     81.73 o
  -4  11   4      688.48      682.01     55.76 o
  -3  11   4       60.91       38.68     35.44 o
  -2  11   4     9034.07     8692.66    298.61 o
  -1  11   4      499.00      517.90    112.63 o
   0  11   4     2469.28     2371.24    124.94 o
   1  11   4        5.90        8.88     42.81 o
   2  11   4     1045.86     1044.86     85.86 o
   3  11   4     2069.20     2028.31     96.99 o
   4  11   4     7614.18     7691.15    213.80 o
   5  11   4       72.97       18.87     41.65 o
   6  11   4     2724.65     2644.64    144.17 o
   7  11   4      503.54      480.65     64.97 o
   8  11   4     1289.02     1339.71     89.23 o
   9  11   4     1956.52     1742.27    225.97 o
  10  11   4      272.77      284.47     51.48 o
  11  11   4      749.68      660.91    119.49 o
  12  11   4     3808.98     3157.83    363.98 o
  13  11   4       77.35       62.37     81.14 o
 -13  12   4     1030.48     1270.19    163.08 o
 -12  12   4     1963.92     2011.36    100.57 o
 -11  12   4      113.98      134.88     54.10 o
 -10  12   4      711.31      624.45    100.01 o
  -9  12   4     1594.84     1701.99    199.13 o
  -8  12   4      936.63      864.57    104.56 o
  -7  12   4     3324.89     3201.30    168.93 o
  -6  12   4       27.29      -14.02     46.94 o
  -5  12   4      728.03      777.07     91.14 o
  -4  12   4     2369.60     2175.88    134.32 o
  -3  12   4     4728.93     4749.31    204.86 o
  -2  12   4       69.10       33.62     54.42 o
  -1  12   4    11890.43    11980.82    412.55 o
   0  12   4      314.28      307.68     63.01 o
   1  12   4      804.94      954.62     99.99 o
   2  12   4      159.93      133.49     61.28 o
   3  12   4      452.76      454.77     80.10 o
   4  12   4       93.91       39.18     51.27 o
   5  12   4     4371.83     4463.36    170.58 o
   6  12   4      264.60      280.01     74.20 o
   7  12   4     5555.83     5615.89    232.41 o
   8  12   4      129.05      163.03     68.11 o
   9  12   4      213.54      240.74     59.08 o
  10  12   4     1450.91     1476.85     91.45 o
  11  12   4      956.37      903.43     81.23 o
  12  12   4       22.81      -31.17     92.88 o
 -12  13   4      197.52      167.99     57.62 o
 -11  13   4     1008.57     1034.65    112.29 o
 -10  13   4       24.38      -62.20     71.51 o
  -9  13   4     1316.24     1417.68    144.23 o
  -8  13   4     1361.93     1368.54    152.16 o
  -7  13   4      568.68      561.02    113.74 o
  -6  13   4       97.53      168.21    139.78 o
  -5  13   4     3014.65     2672.50    278.16 o
  -4  13   4      505.62      466.61    124.55 o
  -3  13   4     4375.73     4209.45    197.27 o
  -2  13   4      312.70      291.82    117.50 o
  -1  13   4       36.32      -42.76     93.41 o
   0  13   4     1732.82     1693.25    115.85 o
   1  13   4     5875.85     5977.08    240.77 o
   2  13   4     1958.56     2262.65    141.76 o
   3  13   4     1387.38     1454.21    121.74 o
   4  13   4     1481.35     1482.75    144.26 o
   5  13   4     3151.29     3402.71    323.28 o
   6  13   4     1566.40     1885.50    160.46 o
   7  13   4     1965.42     1805.62    156.79 o
   8  13   4       65.48        2.52     72.05 o
   9  13   4     1270.60     1206.68    127.51 o
  10  13   4      542.10      524.62     74.24 o
  11  13   4        4.31       19.10     42.24 o
 -10  14   4      966.98     1053.65    137.47 o
  -9  14   4       14.55       73.08     87.71 o
  -8  14   4      318.62      182.33     99.91 o
  -7  14   4      177.01      -49.11    140.21 o
  -6  14   4     3503.49     2977.35    340.72 o
  -5  14   4      394.30      599.60    204.18 o
  -4  14   4     1715.55     1942.25    290.11 o
  -3  14   4      117.50      157.25    124.03 o
  -2  14   4      382.15      563.42    152.99 o
  -1  14   4       58.39      -17.63    107.08 o
   0  14   4       94.38        4.27    110.15 o
   1  14   4      335.67      447.11     83.14 o
   2  14   4     4824.51     5060.38    224.58 o
   3  14   4       52.97      143.06     83.03 o
   4  14   4      597.93      484.49    109.66 o
   5  14   4        0.07      -27.35    150.98 o
   6  14   4      723.85      688.34    191.68 o
   7  14   4       35.38       -6.13     84.28 o
   8  14   4     1521.91     1464.26    151.40 o
   9  14   4      184.79      179.79     89.52 o
  -8  15   4      958.13      722.58    224.21 o
  -7  15   4      200.71      144.95    174.88 o
  -6  15   4      595.43      831.56    231.10 o
  -5  15   4      854.44     1110.47    258.67 o
  -4  15   4       26.79      -23.26    174.45 o
  -3  15   4     1535.56     2043.26    317.89 o
  -2  15   4     1636.11     1579.10    212.09 o
  -1  15   4      408.14      259.61    242.30 o
   0  15   4      114.54       11.96    131.00 o
   1  15   4      149.41      234.55    142.39 o
   2  15   4      345.99      283.40     89.96 o
   3  15   4     3077.90     3316.22    239.39 o
   4  15   4     1486.40     1522.93    254.03 o
   5  15   4      163.05      213.65    180.27 o
   6  15   4       15.61       30.80    153.13 o
   7  15   4      193.31      112.43    163.04 o
  -4  16   4       48.70      -65.04    186.95 o
  -3  16   4     1522.80     1416.74    304.11 o
  -2  16   4      116.06      -38.77    194.27 o
  -1  16   4     1415.64     1240.91    264.16 o
   0  16   4       41.66       -8.41    156.96 o
   1  16   4      775.25     1023.25    290.11 o
   2  16   4      362.67      509.36    229.16 o
   3  16   4      362.87      337.75    117.81 o
 -19   0   5     1884.10     1991.79    189.53 o
 -17   0   5     2547.33     2674.74    213.22 o
 -15   0   5     1930.10     1936.34    236.59 o
 -13   0   5      859.87      887.78    119.96 o
 -11   0   5    14275.72    15682.27    889.07 o
  -9   0   5      123.30      177.14     41.27 o
  -7   0   5    26865.70    29373.38    863.78 o
  -5   0   5     1136.50      709.11     33.84 o
  -3   0   5     6071.15     6585.66    177.15 o
  -1   0   5    29580.31    29533.14    677.73 o
   1   0   5   198718.17   206825.95   4141.15 o
   3   0   5    16196.71    16002.40    301.91 o
   5   0   5     5026.51     5224.30    187.71 o
   7   0   5     3498.35     3438.08    142.32 o
   9   0   5     6540.20     6965.88    370.01 o
  11   0   5      744.21      834.26     79.58 o
  13   0   5     7350.47     7625.91    327.59 o
  15   0   5       17.36      -24.34     65.69 o
  17   0   5     4499.63     4477.22    297.65 o
 -19   1   5      143.28      150.16     66.66 o
 -18   1   5     1291.92     1400.97    108.06 o
 -17   1   5      224.38      214.38     65.23 o
 -16   1   5      152.48      180.89     60.38 o
 -15   1   5     1884.74     1840.78    115.90 o
 -14   1   5     1226.67     1306.75     85.64 o
 -13   1   5       32.15        5.42     34.68 o
 -12   1   5     6881.81     7696.48    218.35 o
 -11   1   5      547.08      478.06     62.69 o
 -10   1   5      146.92       74.01     37.54 o
  -9   1   5    16489.26    17190.91    423.80 o
  -8   1   5     1979.18     2062.60     99.06 o
  -7   1   5      582.39      641.66     34.30 o
  -6   1   5     9065.83     8175.82    155.10 o
  -5   1   5      867.48      892.21     27.78 o
  -4   1   5    24556.36    25000.06    341.72 o
  -3   1   5    14419.34    13862.91    176.20 o
  -2   1   5     2967.98     3094.76     55.74 o
  -1   1   5       55.13       57.31      9.45 o
   0   1   5      264.03      365.61     15.55 o
   1   1   5     1589.57     1650.20     30.32 o
   2   1   5    11793.65    11876.43    160.24 o
   3   1   5     9592.09     9931.40    146.53 o
   4   1   5       11.34        5.48      9.61 o
   5   1   5    14702.67    15299.32    330.41 o
   6   1   5      261.97      185.78     21.90 o
   7   1   5       73.70      101.46     20.75 o
   8   1   5    10079.70     9928.18    288.49 o
   9   1   5      368.24      389.12     32.78 o
  10   1   5      481.50      544.48     39.94 o
  11   1   5     2756.25     2482.57    103.77 o
  12   1   5     1063.98     1028.12     76.60 o
  13   1   5      151.80      115.44     35.86 o
  14   1   5     6855.76     7220.10    205.37 o
  15   1   5      331.38      333.42     52.65 o
  16   1   5     1301.81     1247.46    101.53 o
  17   1   5     3377.25     3286.22    172.24 o
  18   1   5        1.18       41.12     58.72 o
 -19   2   5        1.38      -31.26     54.03 o
 -18   2   5      520.48      546.78     82.21 o
 -17   2   5        5.72       20.52     56.15 o
 -16   2   5      647.38      791.10     87.91 o
 -15   2   5      303.86      288.83     55.00 o
 -14   2   5     2382.95     2652.98    118.79 o
 -13   2   5      104.56       98.82     37.53 o
 -12   2   5     2295.83     2477.00     94.99 o
 -11   2   5      496.63      516.39     43.95 o
 -10   2   5      883.27      891.63     51.71 o
  -9   2   5      473.65      633.54     37.92 o
  -8   2   5     6614.36     6126.06    166.54 o
  -7   2   5     3740.77     3756.56    111.39 o
  -6   2   5     5838.27     6180.96    131.02 o
  -5   2   5     3904.60     4011.63     71.32 o
  -4   2   5    10851.27    10366.91    186.36 o
  -3   2   5    16325.98    16360.21    228.26 o
  -2   2   5     9236.43     8419.22    128.44 o
  -1   2   5       93.83       69.17     12.97 o
   0   2   5    31052.83    31455.31    452.42 o
   1   2   5     1578.17     1724.39     33.22 o
   2   2   5     2942.26     3369.69     55.21 o
   3   2   5     8048.21     9065.16    145.21 o
   4   2   5     5442.43     5123.65     99.16 o
   5   2   5     5160.39     5872.31    126.03 o
   6   2   5    12086.03    11680.77    287.94 o
   7   2   5      899.62      907.41     36.30 o
   8   2   5       10.37        7.12     18.59 o
   9   2   5       43.14       36.14     21.82 o
  10   2   5    10570.75    11060.97    282.53 o
  11   2   5      411.92      435.01     42.56 o
  12   2   5     6977.46     6912.84    226.89 o
  13   2   5      187.61      237.94     38.78 o
  14   2   5     3253.27     3212.42    125.98 o
  15   2   5      262.97      413.24     92.93 o
  16   2   5     2899.12     2964.22    140.67 o
  17   2   5       30.59      -38.39     57.15 o
  18   2   5      935.60      780.30    145.81 o
 -19   3   5       30.37       67.52     60.76 o
 -18   3   5       33.21       91.31     59.98 o
 -17   3   5     4077.09     4085.45    307.77 o
 -16   3   5        0.36      -27.39     59.84 o
 -15   3   5     1637.07     1762.61     94.42 o
 -14   3   5      105.55      125.65     44.06 o
 -13   3   5     5183.92     5225.65    180.30 o
 -12   3   5      335.90      375.50     44.56 o
 -11   3   5      372.82      427.39     43.16 o
 -10   3   5       56.83       79.52     29.57 o
  -9   3   5    13454.96    13427.46    404.03 o
  -8   3   5     1198.27     1216.84     52.19 o
  -7   3   5      318.22      308.82     20.73 o
  -6   3   5    11609.67    11692.18    233.94 o
  -5   3   5      652.00      695.48     26.65 o
  -4   3   5       83.66      154.87     14.24 o
  -3   3   5     5319.54     4857.58     76.83 o
  -2   3   5     4598.43     4994.28     79.21 o
  -1   3   5    23342.63    23221.44    321.33 o
   0   3   5    23740.41    24449.10    355.32 o
   1   3   5        1.22        2.15      7.26 o
   2   3   5    14687.70    15318.39    216.53 o
   3   3   5     1031.70      875.53     30.41 o
   4   3   5      144.57      123.88     18.85 o
   5   3   5    32805.85    34438.47    591.79 o
   6   3   5       31.66       18.00     16.70 o
   7   3   5      554.39      720.01     52.40 o
   8   3   5     1913.95     1860.78     62.69 o
   9   3   5      140.71      177.94     27.31 o
  10   3   5      198.97      284.32     40.65 o
  11   3   5     2164.47     2181.65    100.03 o
  12   3   5      120.23       98.10     87.55 o
  13   3   5      808.41      805.93    132.24 o
  14   3   5        3.69      -20.89     83.57 o
  15   3   5       76.15       -4.09     89.81 o
  16   3   5      240.60      178.98    113.50 o
  17   3   5      759.04      759.63    148.18 o
  18   3   5        0.18      -90.89     90.89 o
 -19   4   5     1686.42     2138.46    137.99 o
 -18   4   5      208.21      195.95     66.25 o
 -17   4   5     3585.35     3945.43    198.48 o
 -16   4   5      948.66      988.69     75.66 o
 -15   4   5     1101.97     1165.28     78.26 o
 -14   4   5      974.17     1009.23     70.46 o
 -13   4   5     2313.63     2373.67    105.31 o
 -12   4   5       16.20       21.56     34.82 o
 -11   4   5    17645.53    17932.00    451.31 o
 -10   4   5     2567.63     2656.69     88.33 o
  -9   4   5      273.11      275.38     33.16 o
  -8   4   5     4154.88     4157.47    113.56 o
  -7   4   5     4678.33     4669.88    100.09 o
  -6   4   5      460.67      510.44     25.45 o
  -5   4   5    13439.84    12985.97    211.89 o
  -4   4   5     1067.12      977.21     30.72 o
  -3   4   5      454.98      556.47     26.39 o
  -2   4   5    16482.22    17209.54    267.29 o
  -1   4   5    12348.21    11987.65    174.10 o
   0   4   5      422.73      538.95     21.16 o
   1   4   5      398.10      572.43     21.96 o
   2   4   5      995.19     1017.57     30.19 o
   3   4   5    25022.26    25614.76    484.10 o
   4   4   5       63.74       14.82     11.26 o
   5   4   5    14928.48    16075.40    287.31 o
   6   4   5     1788.75     1758.98     48.28 o
   7   4   5     7468.08     7854.98    276.63 o
   8   4   5     1502.18     1532.26     69.98 o
   9   4   5     2105.74     1977.76     78.08 o
  10   4   5      226.28      283.84     33.82 o
  11   4   5     1505.30     2050.77    392.84 o
  12   4   5      493.24      504.41    116.73 o
  13   4   5     2157.98     2100.55    210.42 o
  14   4   5       40.52       98.86    102.52 o
  15   4   5      692.44      559.54    144.09 o
  16   4   5        5.08      -86.80     95.63 o
  17   4   5      388.21      308.42    128.36 o
  18   4   5      164.62       95.20    122.33 o
 -18   5   5      973.60     1079.89    187.38 o
 -17   5   5     1333.04      862.73    100.97 o
 -16   5   5      105.14       58.35     48.56 o
 -15   5   5        4.58       30.04     44.38 o
 -14   5   5     2111.89     2355.59    110.47 o
 -13   5   5        7.94       -2.53     39.03 o
 -12   5   5     1956.66     2146.99    102.07 o
 -11   5   5       26.37       45.32     34.99 o
 -10   5   5     1282.43     1463.63     78.69 o
  -9   5   5     2980.52     3067.20    101.15 o
  -8   5   5     1137.26     1146.73     45.04 o
  -7   5   5       23.50       28.54     16.20 o
  -6   5   5    20967.80    20863.17    374.23 o
  -5   5   5      304.21      289.32     20.11 o
  -4   5   5    22250.70    22815.88    385.43 o
  -3   5   5    10377.30    10560.49    157.95 o
  -2   5   5     6893.71     7661.64    129.96 o
  -1   5   5       38.69       19.43     11.10 o
   0   5   5    11210.95    10912.77    179.86 o
   1   5   5     7525.81     8351.60    134.76 o
   2   5   5    11949.46    11705.80    173.92 o
   3   5   5      672.93      780.54     30.69 o
   4   5   5     1499.73     1689.57     42.29 o
   5   5   5      607.40      717.58     47.02 o
   6   5   5      581.84      559.85     40.66 o
   7   5   5      229.63      205.60     19.25 o
   8   5   5    12005.49    12671.81    439.94 o
   9   5   5     1860.69     1824.54     84.63 o
  10   5   5     2535.87     2685.32    141.29 o
  11   5   5       30.38       43.19     33.28 o
  12   5   5      273.13      239.96     50.00 o
  13   5   5       29.04      -17.02     37.46 o
  14   5   5     6197.61     5754.82    404.69 o
  15   5   5      223.46      259.96    126.64 o
  16   5   5     1404.12     1774.48    225.28 o
  17   5   5      206.96      152.49    123.84 o
 -18   6   5      991.34      892.95    192.98 o
 -17   6   5      652.99      607.31     91.10 o
 -16   6   5      507.91      375.54    156.90 o
 -15   6   5      316.31      218.22     57.98 o
 -14   6   5     4007.65     4079.25    161.61 o
 -13   6   5     4428.89     4282.55    174.88 o
 -12   6   5        3.44       -4.88     40.97 o
 -11   6   5     2565.79     2650.30    119.47 o
 -10   6   5     1376.99     1387.02     86.09 o
  -9   6   5       31.88        5.80     20.71 o
  -8   6   5     2517.90     2440.32     69.83 o
  -7   6   5     1456.49     1540.58     48.00 o
  -6   6   5        1.05      -12.46     16.37 o
  -5   6   5     5676.34     5435.74    152.62 o
  -4   6   5      361.32      232.33     21.69 o
  -3   6   5       34.35       57.35     13.06 o
  -2   6   5     9125.73     9019.26    152.74 o
  -1   6   5     1659.68     1536.48     38.81 o
   0   6   5     5318.62     5176.12     92.28 o
   1   6   5     6009.17     5518.14    102.48 o
   2   6   5     5834.51     5616.75    105.03 o
   3   6   5     6029.70     5776.75    107.95 o
   4   6   5     4162.44     3914.27     82.58 o
   5   6   5     3430.31     3574.43     81.59 o
   6   6   5     7303.28     7662.49    167.53 o
   7   6   5     7400.87     7454.08    143.97 o
   8   6   5      171.06      216.89     33.60 o
   9   6   5     3827.12     4129.99    397.27 o
  10   6   5     2230.46     2383.44    136.08 o
  11   6   5      114.45       62.31     39.84 o
  12   6   5     1369.71     1359.59    102.69 o
  13   6   5     1564.45     1515.21    166.38 o
  14   6   5     1029.22      832.64    173.16 o
  15   6   5      578.07      355.15    144.95 o
  16   6   5      213.74      153.35    120.39 o
  17   6   5       10.92      -60.31    120.83 o
 -17   7   5      804.58      599.41    216.13 o
 -16   7   5       61.35       48.83     77.26 o
 -15   7   5     1430.51     1583.78    131.62 o
 -14   7   5      164.48      132.44     53.97 o
 -13   7   5      214.42      202.27     54.73 o
 -12   7   5      734.51      736.11     79.39 o
 -11   7   5     7456.42     7966.22    268.86 o
 -10   7   5     2359.52     2451.72     80.85 o
  -9   7   5    11785.58    12503.28    427.63 o
  -8   7   5        5.47      -19.08     22.82 o
  -7   7   5     2010.12     1842.80     69.58 o
  -6   7   5      427.71      427.62     32.27 o
  -5   7   5      461.30      488.34     32.69 o
  -4   7   5       32.91       42.23     18.97 o
  -3   7   5    21378.62    21411.18    304.86 o
  -2   7   5     2997.08     3002.40     67.41 o
  -1   7   5     9340.07     9238.59    149.00 o
   0   7   5     2093.28     2056.29     50.99 o
   1   7   5      145.06      150.47     18.61 o
   2   7   5       79.22       49.66     18.32 o
   3   7   5     3671.27     3514.04     83.04 o
   4   7   5      519.99      522.59     31.20 o
   5   7   5    16061.02    15814.69    297.34 o
   6   7   5      285.42      190.70     26.61 o
   7   7   5     1238.41     1198.37     50.67 o
   8   7   5        3.50      -21.25     21.25 o
   9   7   5      290.12      273.99     59.49 o
  10   7   5      920.47     1039.65     75.24 o
  11   7   5     3637.27     3459.78    183.50 o
  12   7   5     1290.53     1107.67     99.96 o
  13   7   5      315.95      263.11     89.92 o
  14   7   5      201.16      141.52     74.84 o
  15   7   5        0.84       69.78    127.07 o
  16   7   5      136.05      211.50    140.64 o
 -17   8   5      535.86      604.68    153.13 o
 -16   8   5      755.43      804.80    109.36 o
 -15   8   5     1875.32     2136.35    176.72 o
 -14   8   5      205.27      274.10    103.81 o
 -13   8   5     1073.62      828.82    202.67 o
 -12   8   5      208.86       45.66    117.16 o
 -11   8   5      447.96      524.45     71.18 o
 -10   8   5      356.82      369.07     40.98 o
  -9   8   5     1943.77     1986.32    107.03 o
  -8   8   5     5764.57     6031.50    164.76 o
  -7   8   5     6174.62     6322.14    157.29 o
  -6   8   5      213.94      237.72     30.28 o
  -5   8   5     2100.27     2032.88     60.01 o
  -4   8   5      955.76      955.85     48.88 o
  -3   8   5      244.51      235.20     20.40 o
  -2   8   5     5151.38     5191.02    103.13 o
  -1   8   5     3153.53     2912.57     68.38 o
   0   8   5     3384.89     3360.34     81.75 o
   1   8   5     1966.40     1816.31     55.13 o
   2   8   5     1270.93     1135.83     48.72 o
   3   8   5     3498.18     3395.94    115.87 o
   4   8   5     3098.01     2932.19     79.51 o
   5   8   5     4527.72     4198.29    107.41 o
   6   8   5     3848.66     3768.04    108.53 o
   7   8   5     1439.16     1471.27     93.50 o
   8   8   5       37.13       11.27     28.35 o
   9   8   5     1618.28     1639.31     73.86 o
  10   8   5     2127.24     2177.51    249.37 o
  11   8   5      588.40      489.33     66.14 o
  12   8   5     2797.18     2418.56    446.04 o
  13   8   5     1710.91     1434.02    681.66 o
  14   8   5      400.52      377.96     77.92 o
  15   8   5       79.24       92.48     63.57 o
  16   8   5      480.59      326.29    163.47 o
 -16   9   5       65.73      117.87     87.92 o
 -15   9   5      140.19      126.09     88.74 o
 -14   9   5     2434.66     2699.14    190.54 o
 -13   9   5      408.38      556.10    109.95 o
 -12   9   5     2932.04     3196.44    201.23 o
 -11   9   5      176.33      100.49     37.23 o
 -10   9   5     1303.76     1307.11     82.13 o
  -9   9   5       66.91       25.30     39.56 o
  -8   9   5      468.29      503.30     56.55 o
  -7   9   5      256.67      230.85     39.65 o
  -6   9   5     6281.73     6119.82    143.52 o
  -5   9   5      209.90      137.50     28.90 o
  -4   9   5     1723.16     1728.51     61.82 o
  -3   9   5      148.40      133.51     24.94 o
  -2   9   5       12.91        3.09     17.47 o
  -1   9   5        4.28        6.64     19.52 o
   0   9   5     4807.21     4635.24    105.46 o
   1   9   5       71.54       45.51     24.81 o
   2   9   5    11747.17    11168.31    198.47 o
   3   9   5      670.81      616.26     46.53 o
   4   9   5      923.23      952.49     49.76 o
   5   9   5      594.66      524.95     45.07 o
   6   9   5      158.42      131.80     33.84 o
   7   9   5      216.83      118.53     40.84 o
   8   9   5    10167.90     9727.69    294.50 o
   9   9   5       49.43       37.06     33.16 o
  10   9   5       21.50      -58.68     58.68 o
  11   9   5        0.72      -44.80     62.74 o
  12   9   5      150.38      125.91     74.60 o
  13   9   5      105.25       80.73     77.94 o
  14   9   5     3364.89     3509.27    215.48 o
  15   9   5      218.44      139.05     75.85 o
 -15  10   5        4.14       30.53     87.45 o
 -14  10   5     1742.73     1906.89    291.73 o
 -13  10   5     1075.01     1119.95    236.27 o
 -12  10   5      159.64      143.48    128.04 o
 -11  10   5     2305.04     2225.74    164.09 o
 -10  10   5      179.03      183.81     47.72 o
  -9  10   5       11.24      -13.40     41.06 o
  -8  10   5     1386.12     1516.90     90.37 o
  -7  10   5     2431.65     2496.19    104.71 o
  -6  10   5      223.24      138.01     39.54 o
  -5  10   5     6037.34     6102.36    175.69 o
  -4  10   5     1241.05     1236.48     81.89 o
  -3  10   5      797.91      853.32     63.31 o
  -2  10   5      617.98      642.93     44.30 o
  -1  10   5     2838.63     2503.17    103.42 o
   0  10   5     1265.20     1232.43     80.37 o
   1  10   5     8891.54     8743.34    226.10 o
   2  10   5     6904.78     6956.64    204.91 o
   3  10   5     1030.51     1022.83     70.11 o
   4  10   5       84.63      162.72     86.78 o
   5  10   5      180.58      148.43     39.42 o
   6  10   5     2107.34     2167.09    104.98 o
   7  10   5     3734.45     3565.94    136.32 o
   8  10   5        5.96        4.63     39.08 o
   9  10   5     3526.34     3211.55    126.27 o
  10  10   5      663.23      677.58     53.70 o
  11  10   5       44.70      -27.87     73.15 o
  12  10   5      101.65      188.04     84.56 o
  13  10   5     1142.17     1259.51    176.93 o
  14  10   5     1482.74     1382.17    139.45 o
 -14  11   5        9.93        7.79     92.38 o
 -13  11   5       17.48      -46.38     85.75 o
 -12  11   5      621.51      522.11     93.01 o
 -11  11   5      384.00      419.75     60.71 o
 -10  11   5        1.71      -44.02     44.02 o
  -9  11   5     8281.92     8579.99    402.84 o
  -8  11   5     1714.89     1811.34    124.49 o
  -7  11   5     1877.14     1833.76    219.49 o
  -6  11   5        3.66       18.48     42.00 o
  -5  11   5      175.71      187.37     47.18 o
  -4  11   5     7127.40     7385.74    185.07 o
  -3  11   5     3452.61     3604.40    145.10 o
  -2  11   5      339.72      415.59     69.18 o
  -1  11   5     1806.11     1798.21     87.35 o
   0  11   5     1055.71     1162.32    207.36 o
   1  11   5      193.35      134.79     50.02 o
   2  11   5      705.08      727.27     64.23 o
   3  11   5     2380.25     2380.15    104.70 o
   4  11   5      597.28      569.96     62.99 o
   5  11   5     2706.81     2651.76    124.33 o
   6  11   5     1281.54     1369.57    109.08 o
   7  11   5      113.00      109.00     48.00 o
   8  11   5      326.43      279.00     55.07 o
   9  11   5      509.24      506.44     62.06 o
  10  11   5      953.39      890.20     67.97 o
  11  11   5     2933.19     2955.34    208.37 o
  12  11   5      691.07      778.56    160.78 o
  13  11   5        6.73       -3.62     98.53 o
 -13  12   5        1.36       10.39    121.90 o
 -12  12   5        1.53        4.71     44.54 o
 -11  12   5        1.36      -49.30     49.30 o
 -10  12   5      691.11      774.90     97.59 o
  -9  12   5       51.73       23.18     64.83 o
  -8  12   5      315.68      391.59     84.00 o
  -7  12   5      551.21      644.10     92.46 o
  -6  12   5     1355.13     1241.53    102.13 o
  -5  12   5        4.78      -53.27     54.77 o
  -4  12   5     2562.32     2882.09    214.67 o
  -3  12   5      408.45      330.47     74.95 o
  -2  12   5     2932.38     2985.31    154.81 o
  -1  12   5       86.33       88.50     49.37 o
   0  12   5     1072.41     1198.79     98.11 o
   1  12   5     1032.29     1018.73     97.65 o
   2  12   5      270.47      314.22     70.87 o
   3  12   5      518.98      520.70    139.37 o
   4  12   5     7898.12     7939.25    248.15 o
   5  12   5        6.10       39.15     71.97 o
   6  12   5      741.47      927.81    103.08 o
   7  12   5      971.23      919.20    147.01 o
   8  12   5      111.93       51.92     63.05 o
   9  12   5        6.62      -16.21     49.25 o
  10  12   5     1349.88     1307.30     85.83 o
  11  12   5       45.17       27.54     45.77 o
  12  12   5     4331.02     4648.97    366.78 o
 -12  13   5     2084.79     1973.34    165.37 o
 -11  13   5      240.38      146.36     67.16 o
 -10  13   5        3.92       31.53     76.38 o
  -9  13   5      442.01      416.97    103.20 o
  -8  13   5        2.08      -38.43     80.52 o
  -7  13   5     1098.35     1253.38    216.02 o
  -6  13   5     2382.78     2543.15    301.74 o
  -5  13   5       51.00      130.52    145.59 o
  -4  13   5      318.18      382.45    127.07 o
  -3  13   5     1587.76     1609.25    124.92 o
  -2  13   5      217.07      266.66    117.13 o
  -1  13   5     2046.94     2258.65    207.04 o
   0  13   5     3410.01     3552.85    169.93 o
   1  13   5       17.64       86.46     61.31 o
   2  13   5      613.47      795.03    123.64 o
   3  13   5       72.90       35.58     65.21 o
   4  13   5      103.96       64.38     81.54 o
   5  13   5     1313.17     1630.60    244.24 o
   6  13   5      150.37      238.47     89.28 o
   7  13   5      300.47      388.65     99.37 o
   8  13   5     1576.14     1570.03    144.68 o
   9  13   5     1223.31     1189.52    125.73 o
  10  13   5      543.73      625.12     76.82 o
  11  13   5      476.12      337.36     53.80 o
 -10  14   5       14.44       34.35     89.78 o
  -9  14   5       64.33       14.26     88.72 o
  -8  14   5        2.43      -51.64     95.94 o
  -7  14   5     1500.87     1799.24    275.03 o
  -6  14   5        5.33        1.08    150.98 o
  -5  14   5     2586.73     2992.42    348.91 o
  -4  14   5       83.51      155.29    167.13 o
  -3  14   5      607.67      644.85    154.67 o
  -2  14   5      474.56      646.21    158.84 o
  -1  14   5     2203.81     2320.58    319.94 o
   0  14   5      414.23      394.72     77.74 o
   1  14   5     3934.24     3990.26    193.42 o
   2  14   5      282.80      421.86     90.49 o
   3  14   5       61.11       89.75    163.58 o
   4  14   5      180.62       75.78     89.75 o
   5  14   5       41.43       -7.97    147.32 o
   6  14   5        1.16      -61.17    134.82 o
   7  14   5     2353.42     2256.20    182.09 o
   8  14   5       60.26       74.39     86.53 o
   9  14   5     1781.90     2093.98    166.75 o
  -8  15   5      411.43      485.67    204.61 o
  -7  15   5       25.17       79.69    166.70 o
  -6  15   5     1043.75     1139.77    258.23 o
  -5  15   5        5.17       31.88    173.38 o
  -4  15   5      998.47     1332.96    281.71 o
  -3  15   5     4514.89     4946.52    459.40 o
  -2  15   5        0.26      181.76    143.31 o
  -1  15   5      400.18      442.14    161.71 o
   0  15   5      756.83     1275.67    199.61 o
   1  15   5      319.93      329.89     83.54 o
   2  15   5     3120.70     3436.34    213.95 o
   3  15   5      262.92      241.52     99.72 o
   4  15   5       40.06       56.64     88.98 o
   5  15   5      848.05      844.92    225.93 o
   6  15   5      626.99      895.96    228.94 o
  -4  16   5     1207.74     1196.19    287.96 o
  -3  16   5      101.22      225.93    209.13 o
  -2  16   5      968.46     1167.98    292.91 o
  -1  16   5       57.78      174.24    162.40 o
   0  16   5     1636.68     1712.26    239.01 o
   1  16   5      229.59      249.84    228.73 o
   2  16   5        5.85       50.49     79.20 o
   3  16   5        0.18       48.89     97.56 o
 -18   0   6      670.57      539.08    117.38 o
 -16   0   6       28.39       48.67     86.15 o
 -12   0   6     4387.11     6906.00    396.29 o
 -10   0   6      755.16      957.06     90.46 o
  -8   0   6     5755.63     5529.59    220.37 o
  -6   0   6     9630.20     8877.89    263.22 o
  -4   0   6     4314.61     4190.95     88.71 o
  -2   0   6     2920.50     2926.58     68.77 o
   0   0   6    19248.35    19361.61    367.74 o
   2   0   6      458.16      360.21     16.48 o
   4   0   6     1276.05     1469.88    110.58 o
   6   0   6    29776.19    28877.93    967.59 o
   8   0   6     7087.73     6444.24    262.54 o
  10   0   6     1312.49     1262.17     86.09 o
  12   0   6     9416.78     9526.65    619.85 o
  14   0   6     6804.37     6969.36    286.13 o
  16   0   6      551.24      375.61    103.81 o
  18   0   6      171.35      197.93     98.00 o
 -19   1   6      333.82      374.02     77.20 o
 -18   1   6     1044.93     1111.38    106.22 o
 -17   1   6        6.33       12.04     58.15 o
 -16   1   6     2103.17     2676.23    158.95 o
 -15   1   6      950.61      904.33     95.61 o
 -14   1   6       15.95        1.60     40.37 o
 -13   1   6     3251.59     4203.72    254.79 o
 -12   1   6      747.55      837.17     67.26 o
 -11   1   6      363.82      384.79     77.62 o
 -10   1   6     6310.81     6362.15    181.39 o
  -9   1   6     1391.20     1484.62    105.12 o
  -8   1   6     2424.20     2522.97     77.76 o
  -7   1   6    11156.40    11515.55    251.90 o
  -6   1   6     7764.00     8385.87    161.00 o
  -5   1   6    32828.34    34414.41    518.46 o
  -4   1   6       24.30       73.47      8.15 o
  -3   1   6    10243.17    11078.41    152.07 o
  -2   1   6     8432.96     8427.92    130.17 o
  -1   1   6       81.48      112.60     12.64 o
   0   1   6       33.28       35.19      7.41 o
   1   1   6    28064.77    27728.01    382.49 o
   2   1   6     6445.25     6167.93    105.80 o
   3   1   6      299.08      351.74     17.10 o
   4   1   6     2027.57     1605.56     46.66 o
   5   1   6      168.54      115.84     19.67 o
   6   1   6     1406.08     1603.96     56.31 o
   7   1   6    10580.75    10349.43    300.81 o
   8   1   6      458.99      432.07     36.71 o
   9   1   6       23.44       13.77     23.05 o
  10   1   6     2769.28     2522.61     90.69 o
  11   1   6     2103.09     2287.73    102.69 o
  12   1   6      514.66      560.53     48.18 o
  13   1   6     1100.29     1040.00     63.48 o
  14   1   6     1050.86     1022.49     71.93 o
  15   1   6     2664.92     2754.66    123.58 o
  16   1   6     1695.68     1642.56    118.82 o
  17   1   6      627.76      682.62     85.00 o
  18   1   6      807.19      788.76     92.96 o
 -19   2   6      266.36      223.23     71.02 o
 -18   2   6      291.56      226.61     71.95 o
 -17   2   6      435.94      583.82     85.02 o
 -16   2   6      318.94      186.01     97.89 o
 -15   2   6     3069.02     3379.22    178.77 o
 -14   2   6        3.55       63.57     88.14 o
 -13   2   6      123.07      139.30     42.40 o
 -12   2   6      362.14      381.57     46.85 o
 -11   2   6     4005.74     4202.25    134.38 o
 -10   2   6      190.89      103.57     61.18 o
  -9   2   6     3656.38     3706.95    115.90 o
  -8   2   6      230.96      348.16     52.56 o
  -7   2   6     6963.46     7039.48    165.54 o
  -6   2   6     2166.90     2192.42     54.05 o
  -5   2   6    21429.34    21349.07    326.70 o
  -4   2   6     4356.18     4807.18     89.31 o
  -3   2   6    19710.03    19839.94    287.97 o
  -2   2   6     2580.18     2721.94     55.43 o
  -1   2   6     2119.41     1997.61     43.48 o
   0   2   6      268.96      320.77     15.54 o
   1   2   6    11109.88    11420.91    163.29 o
   2   2   6      344.64      345.11     17.95 o
   3   2   6    50546.15    52644.91    946.03 o
   4   2   6     2381.64     2542.18     53.24 o
   5   2   6     2199.72     2081.48     58.66 o
   6   2   6       22.70       23.81     18.23 o
   7   2   6       67.85       91.11     22.23 o
   8   2   6        7.52        9.82     20.97 o
   9   2   6    18374.87    18767.01    460.49 o
  10   2   6      519.65      558.48     42.60 o
  11   2   6     1265.72     1353.21     69.39 o
  12   2   6     1291.39     1440.63     69.83 o
  13   2   6     1028.39      981.27     67.64 o
  14   2   6      213.49      229.36     47.05 o
  15   2   6     1341.44     1378.68     83.44 o
  16   2   6      143.80      130.99     49.53 o
  17   2   6     1843.63     2030.16    132.73 o
  18   2   6      249.43      128.14     64.70 o
 -19   3   6      568.49      748.19     95.78 o
 -18   3   6      824.33      798.19     96.13 o
 -17   3   6       69.32       81.11     69.75 o
 -16   3   6     2003.60     2231.50    213.98 o
 -15   3   6       73.15       48.49     46.62 o
 -14   3   6        1.12        0.45     42.36 o
 -13   3   6      519.27      595.72     61.07 o
 -12   3   6     2576.18     2857.14    108.46 o
 -11   3   6     2783.89     3085.30    110.90 o
 -10   3   6     5697.43     6220.42    161.25 o
  -9   3   6     1378.93     1606.66     67.41 o
  -8   3   6     6328.79     6438.81    145.54 o
  -7   3   6    10756.48    10631.08    184.96 o
  -6   3   6     4609.12     4413.08     87.98 o
  -5   3   6     9984.20    10422.20    178.69 o
  -4   3   6    13448.67    13104.90    209.15 o
  -3   3   6     1994.63     1996.33     44.45 o
  -2   3   6    17884.53    17256.29    280.97 o
  -1   3   6     5068.94     5615.20     89.78 o
   0   3   6     1893.83     2100.11     45.87 o
   1   3   6     2233.56     2106.14     52.99 o
   2   3   6       27.09       78.69     12.32 o
   3   3   6     1232.78     1290.34     36.45 o
   4   3   6    12025.54    11435.70    183.80 o
   5   3   6      490.19      491.54     23.14 o
   6   3   6      410.02      413.45     29.52 o
   7   3   6     3351.76     3171.30     91.71 o
   8   3   6     6023.63     6307.56    200.29 o
   9   3   6      263.01      281.41     33.65 o
  10   3   6     7254.28     7257.61    244.25 o
  11   3   6      374.72      355.70     40.54 o
  12   3   6      935.90      993.69     63.63 o
  13   3   6     2224.37     2127.99     97.47 o
  14   3   6      845.08      814.42     79.25 o
  15   3   6     1726.62     1782.44    122.55 o
  16   3   6     1142.23     1353.52    120.74 o
  17   3   6      154.12      152.92    108.33 o
  18   3   6     1202.69     1250.68    184.79 o
 -19   4   6      104.55       83.46     70.75 o
 -18   4   6      862.65      856.55    171.22 o
 -17   4   6       14.16      -46.84     66.79 o
 -16   4   6      370.90      367.97     61.41 o
 -15   4   6      312.55      302.09     57.28 o
 -14   4   6     1027.65     1007.12    118.69 o
 -13   4   6      119.80      162.01     61.03 o
 -12   4   6      556.61      619.71     59.69 o
 -11   4   6     2675.59     2771.56    106.67 o
 -10   4   6      490.04      587.79     46.61 o
  -9   4   6       18.87       33.25     26.03 o
  -8   4   6     5112.79     5160.88    112.04 o
  -7   4   6      158.29      112.23     17.69 o
  -6   4   6      183.35      211.69     19.35 o
  -5   4   6     3109.42     3011.63     61.16 o
  -4   4   6      533.77      509.96     25.53 o
  -3   4   6     1756.47     1657.93     46.01 o
  -2   4   6    14871.73    14547.83    304.70 o
  -1   4   6     2448.99     2290.70     50.21 o
   0   4   6    12108.33    11038.45    190.39 o
   1   4   6      196.80      118.43     14.60 o
   2   4   6    14138.39    14367.36    260.35 o
   3   4   6     2245.86     2272.22     51.94 o
   4   4   6     1842.47     2143.39     51.51 o
   5   4   6     5119.21     5560.05    195.29 o
   6   4   6    20131.19    19792.57    352.44 o
   7   4   6      256.33      189.01     34.72 o
   8   4   6     3138.80     2980.55     92.76 o
   9   4   6     1100.09     1038.56     68.38 o
  10   4   6       13.75        3.47     27.77 o
  11   4   6      999.47      819.51     55.90 o
  12   4   6     3278.32     3496.75    130.47 o
  13   4   6      788.27      808.74     58.08 o
  14   4   6     3458.63     3883.97    182.73 o
  15   4   6     1378.99     1553.50    202.67 o
  16   4   6        8.15       -8.18    105.75 o
  17   4   6      681.57      721.29    158.95 o
 -18   5   6        8.91        2.64     90.57 o
 -17   5   6        4.95       34.32     69.60 o
 -16   5   6      140.91      212.04     93.15 o
 -15   5   6      470.17      426.28     61.75 o
 -14   5   6       15.61      -22.65     44.60 o
 -13   5   6     4572.55     4605.98    172.70 o
 -12   5   6      388.61      450.68     82.37 o
 -11   5   6     3786.09     3840.96    148.51 o
 -10   5   6     1208.82     1252.00     63.94 o
  -9   5   6     1289.94     1272.15     51.98 o
  -8   5   6      131.37      194.44     28.94 o
  -7   5   6     6024.54     5950.40    138.49 o
  -6   5   6      206.46      283.26     37.37 o
  -5   5   6     6312.04     5701.95    107.76 o
  -4   5   6      542.40      654.06     27.95 o
  -3   5   6     5084.02     5001.13     88.06 o
  -2   5   6     7386.46     7767.35    149.85 o
  -1   5   6    17323.73    17522.81    262.82 o
   0   5   6     3468.30     3641.02     72.47 o
   1   5   6    43259.82    45081.47    642.79 o
   2   5   6     1041.24     1114.54     37.35 o
   3   5   6      370.30      414.80     24.96 o
   4   5   6      821.94      914.94     32.04 o
   5   5   6     7303.04     6920.16    159.94 o
   6   5   6        1.95      -14.90     14.90 o
   7   5   6    10681.41    10879.64    220.19 o
   8   5   6     1885.99     1838.36     75.76 o
   9   5   6     7241.58     7547.63    304.88 o
  10   5   6       96.01       27.07     36.00 o
  11   5   6      365.84      385.20     47.34 o
  12   5   6      135.96       72.18     53.39 o
  13   5   6     1907.52     2143.92    136.87 o
  14   5   6      268.48      295.49    128.15 o
  15   5   6     1262.51     1299.14    199.65 o
  16   5   6       19.71      -13.35    111.56 o
  17   5   6      186.12      268.14    134.61 o
 -18   6   6      100.06        4.98    103.06 o
 -17   6   6      482.15      366.82     86.55 o
 -16   6   6       11.76      -10.42     68.69 o
 -15   6   6      195.44      203.85     78.69 o
 -14   6   6      772.21      708.66     71.28 o
 -13   6   6        5.21      -23.14     45.06 o
 -12   6   6     2032.28     2203.96    152.10 o
 -11   6   6     7566.20     7829.88    260.27 o
 -10   6   6       58.05       51.95     42.49 o
  -9   6   6       59.46       40.87     23.89 o
  -8   6   6     3730.02     3830.33     94.14 o
  -7   6   6     1498.39     1436.23     51.45 o
  -6   6   6     1150.84     1136.21     44.56 o
  -5   6   6     8738.16     8091.82    143.69 o
  -4   6   6     3195.66     3210.55     70.76 o
  -3   6   6    11166.74    10852.75    172.20 o
  -2   6   6     1800.17     1718.33     49.22 o
  -1   6   6     1017.09      999.75     30.73 o
   0   6   6     8127.57     8042.72    133.28 o
   1   6   6      187.91      191.52     18.13 o
   2   6   6      706.35      681.14     30.88 o
   3   6   6     6064.15     5827.24    117.73 o
   4   6   6      848.00      854.18     35.30 o
   5   6   6     3227.60     3303.45     99.05 o
   6   6   6     4027.90     3958.37     95.09 o
   7   6   6        7.44      -14.02     17.54 o
   8   6   6     5242.17     5275.15    172.86 o
   9   6   6     7166.43     6362.85    981.03 o
  10   6   6       27.77       27.43     42.97 o
  11   6   6     4206.13     3628.73    321.27 o
  12   6   6      686.84      618.43     60.60 o
  13   6   6     1464.07     1287.87    102.60 o
  14   6   6      305.25      318.97    136.55 o
  15   6   6      549.60      515.18    158.09 o
  16   6   6      463.80      603.48    173.16 o
  17   6   6     1233.37     1419.54    226.79 o
 -17   7   6      129.41       84.16     76.17 o
 -16   7   6     2600.23     2880.64    225.07 o
 -15   7   6      169.77      107.42     78.13 o
 -14   7   6        6.74       96.86     71.61 o
 -13   7   6      341.86      479.40     65.63 o
 -12   7   6      298.66      367.78     67.44 o
 -11   7   6        5.64       67.76     48.19 o
 -10   7   6     3984.64     4049.57    116.62 o
  -9   7   6      409.37      446.01     41.35 o
  -8   7   6     4670.85     4838.69    107.76 o
  -7   7   6      147.45      125.65     25.07 o
  -6   7   6     1414.38     1398.87     51.27 o
  -5   7   6      691.61      652.02     41.18 o
  -4   7   6     9496.87     9646.91    170.55 o
  -3   7   6      175.03      130.78     21.72 o
  -2   7   6     8435.24     7934.33    149.75 o
  -1   7   6      346.88      355.27     22.98 o
   0   7   6      191.41      195.42     20.89 o
   1   7   6      567.74      635.02     30.25 o
   2   7   6    10206.01    10166.12    195.47 o
   3   7   6       80.01       73.94     20.17 o
   4   7   6    15776.83    14760.57    286.95 o
   5   7   6      589.22      615.09     39.76 o
   6   7   6      300.23      277.43     29.75 o
   7   7   6       17.27       -0.47     22.16 o
   8   7   6     3754.92     4068.20    136.67 o
   9   7   6      184.35      122.08     45.58 o
  10   7   6     4703.43     4489.46    218.92 o
  11   7   6      994.33      850.83     93.85 o
  12   7   6     1536.94     1579.18    193.08 o
  13   7   6       39.99        7.18     46.63 o
  14   7   6      788.42      665.84    109.27 o
  15   7   6      330.11      432.04    161.96 o
  16   7   6     2152.84     1648.91    249.19 o
 -17   8   6      929.33      919.28    262.97 o
 -16   8   6       25.55        2.01     78.16 o
 -15   8   6     2017.16     2548.25    182.01 o
 -14   8   6      435.78      381.85    102.95 o
 -13   8   6      192.17      221.77     82.12 o
 -12   8   6       22.94      -38.17     63.35 o
 -11   8   6     2886.69     2925.62    146.25 o
 -10   8   6      398.34      348.13     66.91 o
  -9   8   6     2893.37     2990.94    113.91 o
  -8   8   6     6629.74     6671.95    163.79 o
  -7   8   6     1510.25     1516.48     68.05 o
  -6   8   6      690.94      642.55     40.02 o
  -5   8   6     1983.74     2121.15     66.55 o
  -4   8   6      277.66      278.46     28.90 o
  -3   8   6     1714.93     1719.05     51.35 o
  -2   8   6     2520.45     2500.23     67.12 o
  -1   8   6       45.12       36.58     17.60 o
   0   8   6    10677.98    11148.37    216.52 o
   1   8   6     3166.95     3171.50     80.49 o
   2   8   6     1337.37     1317.07     48.53 o
   3   8   6    11060.45    10563.56    211.24 o
   4   8   6      117.92      102.30     26.87 o
   5   8   6     4788.15     4585.11    114.85 o
   6   8   6     5696.93     5316.64    138.00 o
   7   8   6      146.42      150.29     34.27 o
   8   8   6      536.93      505.37     44.08 o
   9   8   6     1230.26     1313.72     58.12 o
  10   8   6     2105.81     1819.97    224.96 o
  11   8   6     1506.39     1338.72    119.36 o
  12   8   6     1341.54     1548.26    131.51 o
  13   8   6       10.98      -15.91     62.08 o
  14   8   6      186.41      152.90     71.47 o
  15   8   6     2084.42     2285.05    151.04 o
  16   8   6      216.96      323.06    176.18 o
 -16   9   6        1.12      -74.69     81.28 o
 -15   9   6     1415.32     1351.48    193.41 o
 -14   9   6      971.32      945.23    129.90 o
 -13   9   6     4774.09     3497.69    280.42 o
 -12   9   6      652.15      578.29    105.70 o
 -11   9   6     2338.67     2145.94    126.16 o
 -10   9   6      768.98      430.71    125.68 o
  -9   9   6      887.12      893.66     69.17 o
  -8   9   6      284.26      236.96     48.33 o
  -7   9   6     2953.15     3111.97    122.48 o
  -6   9   6      452.76      465.69     56.15 o
  -5   9   6     7493.76     7237.58    188.64 o
  -4   9   6      418.17      450.56     37.83 o
  -3   9   6        7.30       12.12     17.64 o
  -2   9   6       25.47       25.03     20.79 o
  -1   9   6      757.31      774.58     37.04 o
   0   9   6      179.15      148.28     29.24 o
   1   9   6     5119.94     4810.25    105.49 o
   2   9   6      835.76      777.39     45.91 o
   3   9   6      595.52      568.02     45.89 o
   4   9   6      134.70       94.63     31.06 o
   5   9   6     1125.44     1033.11     61.35 o
   6   9   6       12.52       15.09     34.05 o
   7   9   6     8150.24     7796.91    225.41 o
   8   9   6      763.69      665.97     58.55 o
   9   9   6     1596.95     1550.26     78.53 o
  10   9   6      897.16     1030.63    156.90 o
  11   9   6     4174.13     4176.83    228.52 o
  12   9   6        3.25       35.12     70.35 o
  13   9   6      702.56      646.43    105.10 o
  14   9   6      536.58      651.87     99.33 o
  15   9   6     2671.91     2597.42    371.63 o
 -15  10   6       14.35       12.35     83.94 o
 -14  10   6      565.54      738.98    126.82 o
 -13  10   6        0.09       43.91     84.53 o
 -12  10   6     2019.81     2447.62    191.46 o
 -11  10   6      594.61      701.86     64.05 o
 -10  10   6       39.49      -23.90     40.12 o
  -9  10   6       23.03      -37.86     40.55 o
  -8  10   6     1092.16     1259.93     92.42 o
  -7  10   6     2094.37     2136.89    114.21 o
  -6  10   6     7370.13     7457.10    205.20 o
  -5  10   6      721.28      759.10     62.37 o
  -4  10   6       85.43      100.42     35.27 o
  -3  10   6      338.31      318.98     48.29 o
  -2  10   6     1070.72     1059.05     56.01 o
  -1  10   6      112.96       48.96     30.05 o
   0  10   6     6792.88     6601.31    161.37 o
   1  10   6      140.07      247.37     46.44 o
   2  10   6     2385.85     2230.22     96.91 o
   3  10   6     2250.71     2287.40    101.95 o
   4  10   6      393.49      387.69     54.86 o
   5  10   6     3315.22     3098.00    119.99 o
   6  10   6     3250.13     3175.33    129.15 o
   7  10   6      460.99      344.78     54.96 o
   8  10   6      834.27      889.34     70.31 o
   9  10   6     1049.80     1110.02     72.78 o
  10  10   6      162.52      145.22     45.76 o
  11  10   6        3.99      -69.18     72.07 o
  12  10   6      881.17     1082.72    129.00 o
  13  10   6        0.62        0.97     78.57 o
  14  10   6     1329.56     1237.96    133.10 o
 -14  11   6       26.79       50.98    103.58 o
 -13  11   6      317.48      269.90    105.96 o
 -12  11   6      221.78      156.12     47.90 o
 -11  11   6      381.92      339.88     59.84 o
 -10  11   6     2172.21     2357.50    142.55 o
  -9  11   6      263.20      210.91     58.81 o
  -8  11   6      692.59      675.13     90.48 o
  -7  11   6      444.97      455.35     79.69 o
  -6  11   6      512.26      585.75     62.80 o
  -5  11   6       93.02       86.49     44.58 o
  -4  11   6     1248.89     1290.37     81.18 o
  -3  11   6     1675.92     1531.36    111.90 o
  -2  11   6     4554.02     4469.90    149.52 o
  -1  11   6     1804.55     1873.74     90.67 o
   0  11   6       32.17      144.32     54.40 o
   1  11   6      787.99      788.76     86.96 o
   2  11   6       68.47       39.07     49.43 o
   3  11   6       39.90       14.93     43.22 o
   4  11   6     3108.01     2974.92    120.48 o
   5  11   6      198.24      263.15     65.88 o
   6  11   6        1.65        1.70     56.20 o
   7  11   6      574.48      540.46     78.50 o
   8  11   6      661.12      805.50     75.01 o
   9  11   6      205.00      162.87     49.74 o
  10  11   6     1432.52     1236.81     75.65 o
  11  11   6        6.82      -22.89    137.73 o
  12  11   6      630.97      604.20    224.42 o
  13  11   6     2353.81     2236.20    183.83 o
 -13  12   6       12.65      -26.02     95.70 o
 -12  12   6       40.38       33.54     47.75 o
 -11  12   6     1896.95     1940.51    184.94 o
 -10  12   6      305.73      204.65     75.68 o
  -9  12   6     2384.19     2747.06    162.89 o
  -8  12   6      300.64      344.74     82.11 o
  -7  12   6       69.02       55.86     66.61 o
  -6  12   6      251.81      285.32     69.61 o
  -5  12   6     1172.10     1374.20    162.73 o
  -4  12   6      190.17      300.95    107.76 o
  -3  12   6     7439.32     8084.48    295.41 o
  -2  12   6      819.15      776.68     90.41 o
  -1  12   6      993.12     1182.06     93.80 o
   0  12   6       52.63       61.24     52.37 o
   1  12   6     1732.02     1746.14    121.33 o
   2  12   6      136.09      165.15     66.18 o
   3  12   6     8515.60     8461.27    306.81 o
   4  12   6      244.01      185.16     64.92 o
   5  12   6      567.82      718.58     93.54 o
   6  12   6      689.81      758.74     95.30 o
   7  12   6       73.84       73.27     62.89 o
   8  12   6      133.88      167.40     71.12 o
   9  12   6     1795.83     1935.84    120.60 o
  10  12   6      135.34      132.99     48.70 o
  11  12   6     2772.07     2644.55    272.66 o
  12  12   6      250.19      218.50    116.30 o
 -12  13   6      810.14      695.37     81.14 o
 -11  13   6        1.90      -18.64     71.71 o
 -10  13   6     1577.68     1957.80    165.68 o
  -9  13   6       38.80      -11.07     80.23 o
  -8  13   6      535.93      536.97    115.18 o
  -7  13   6     2520.68     2634.68    309.28 o
  -6  13   6     1872.54     1758.97    264.91 o
  -5  13   6      355.26       66.12    132.24 o
  -4  13   6     2454.06     2601.87    221.53 o
  -3  13   6       14.06      -36.79     59.25 o
  -2  13   6      803.76      714.21     92.55 o
  -1  13   6     1689.22     1784.54    117.14 o
   0  13   6      266.52      266.85     66.67 o
   1  13   6     3020.78     3237.13    169.54 o
   2  13   6     1627.32     1624.85    128.19 o
   3  13   6       23.80       34.43     70.12 o
   4  13   6     1351.27     1551.16    151.72 o
   5  13   6      550.67      600.25    177.68 o
   6  13   6      266.54      284.61     96.79 o
   7  13   6      948.06      893.47    212.68 o
   8  13   6      300.82      250.76     85.48 o
   9  13   6      324.56      258.90    115.01 o
  10  13   6      685.63      706.66     99.49 o
 -10  14   6     1010.91     1166.45    147.28 o
  -9  14   6      153.96      123.83    108.76 o
  -8  14   6     2338.40     2475.95    312.94 o
  -7  14   6        4.11        7.97    150.98 o
  -6  14   6     1396.43     1710.51    275.03 o
  -5  14   6       14.79       28.86    153.56 o
  -4  14   6      671.11      917.28    231.96 o
  -3  14   6      797.74      966.26    109.95 o
  -2  14   6     2037.81     2303.18    233.57 o
  -1  14   6       82.00       41.79    117.80 o
   0  14   6     3212.70     3776.11    253.58 o
   1  14   6       32.43       57.24     68.62 o
   2  14   6     2584.81     2735.42    166.35 o
   3  14   6      414.08      423.96    108.81 o
   4  14   6      775.02      862.54    130.43 o
   5  14   6      265.65      123.63    154.21 o
   6  14   6     2882.99     3080.94    337.06 o
   7  14   6      400.79      432.25    108.49 o
   8  14   6     1838.18     1850.93    164.09 o
  -7  15   6     1850.71     1911.67    301.53 o
  -6  15   6      199.16      184.79    179.62 o
  -5  15   6     1354.58     1625.44    289.68 o
  -4  15   6      403.02      180.48    199.22 o
  -3  15   6       98.68       44.15    191.25 o
  -2  15   6     1757.21     2096.24    235.44 o
  -1  15   6     2290.32     2571.77    249.38 o
   0  15   6      253.90      319.06    153.53 o
   1  15   6     1728.65     2074.90    145.92 o
   2  15   6      236.96      266.12     93.80 o
   3  15   6      544.15      516.84    114.07 o
   4  15   6     2011.71     2166.95    186.17 o
   5  15   6      713.66      822.30    233.47 o
   6  15   6       75.18       91.97    157.87 o
  -3  16   6     1218.72     1442.80    313.59 o
  -2  16   6       34.34      181.35    227.65 o
  -1  16   6      944.09     1155.42    425.04 o
   0  16   6       48.86      292.26    230.88 o
   1  16   6      805.49     1232.59    298.51 o
   2  16   6     1165.18     1412.09    145.48 o
 -19   0   7      135.67       76.89     93.26 o
 -17   0   7      115.96       27.14     89.38 o
 -15   0   7     3419.96     1367.85    162.61 o
 -13   0   7      995.19     1001.86     98.23 o
 -11   0   7      132.79      162.61     73.66 o
  -9   0   7    31236.36    32906.16   1115.85 o
  -7   0   7    15797.72    16240.24    564.37 o
  -5   0   7      271.83      308.68     40.51 o
  -3   0   7    37027.81    39012.64    791.73 o
  -1   0   7    48619.27    46837.39    868.51 o
   1   0   7     5803.19     6655.23    150.26 o
   3   0   7      129.47       89.14     20.53 o
   5   0   7    34926.98    36408.88   1576.87 o
   7   0   7     9524.98     9659.28    466.72 o
   9   0   7     1206.32     1196.58     85.94 o
  11   0   7       36.61       73.75     45.41 o
  13   0   7     3715.50     3921.48    190.15 o
  15   0   7        1.72       24.12     73.66 o
  17   0   7       45.56       52.77     86.58 o
 -19   1   7      598.00      564.57     91.13 o
 -18   1   7      341.31      324.17     79.56 o
 -17   1   7      146.18      145.67     72.04 o
 -16   1   7     2013.73     2495.12    230.45 o
 -15   1   7        3.96      -42.31     55.63 o
 -14   1   7     2252.18     2442.63    121.97 o
 -13   1   7     2421.94     2560.27    122.31 o
 -12   1   7     1858.27     1784.39     97.58 o
 -11   1   7     7786.13     8494.97    334.08 o
 -10   1   7     5137.73     5790.19    171.54 o
  -9   1   7     3887.65     4378.06    226.66 o
  -8   1   7     1321.79     1357.54     56.80 o
  -7   1   7       92.27       39.74     28.57 o
  -6   1   7     5535.16     5051.29    106.56 o
  -5   1   7     3367.27     3280.59     60.31 o
  -4   1   7      212.34      188.97     11.54 o
  -3   1   7    15675.69    16037.20    236.37 o
  -2   1   7    32149.83    33077.64    437.51 o
  -1   1   7      225.97      236.09     14.38 o
   0   1   7    15304.72    15109.15    227.28 o
   1   1   7     3860.03     3525.40     59.77 o
   2   1   7      568.85      598.99     17.69 o
   3   1   7     7094.38     7277.01    114.08 o
   4   1   7    19556.77    20841.66    403.05 o
   5   1   7     3686.70     4079.56    114.80 o
   6   1   7    13040.89    13515.04    334.84 o
   7   1   7     4226.60     4407.36    136.07 o
   8   1   7     3250.87     3238.62    159.90 o
   9   1   7     2956.41     3098.10    103.99 o
  10   1   7      899.80     1017.52     57.04 o
  11   1   7      820.30      873.89     56.52 o
  12   1   7     8227.95     8434.42    233.98 o
  13   1   7      593.86      625.39     60.90 o
  14   1   7      152.29      158.42     48.55 o
  15   1   7     1182.67     1411.54    110.36 o
  16   1   7       89.33       57.38     60.86 o
  17   1   7      121.87      116.50     65.70 o
  18   1   7     1964.00     1918.81    138.42 o
 -19   2   7        0.50        9.62     68.81 o
 -18   2   7     2375.20     2410.70    153.03 o
 -17   2   7        0.44      -56.07     61.54 o
 -16   2   7      398.41      356.23     86.15 o
 -15   2   7      398.54      348.96     64.68 o
 -14   2   7        5.41        8.55     46.49 o
 -13   2   7       42.13       -8.68     42.21 o
 -12   2   7     4979.36     5643.09    204.60 o
 -11   2   7       49.75        4.43     33.05 o
 -10   2   7     6787.62     6973.07    227.54 o
  -9   2   7      160.44      105.81     36.98 o
  -8   2   7      946.54     1096.08    141.97 o
  -7   2   7      343.96      349.20     25.29 o
  -6   2   7     4257.11     3897.35    122.08 o
  -5   2   7     4115.23     4213.47     82.13 o
  -4   2   7    63792.18    64882.57    869.19 o
  -3   2   7     4272.56     4747.70     80.40 o
  -2   2   7    11121.72    11127.26    163.61 o
  -1   2   7    13963.69    14392.79    219.22 o
   0   2   7     6732.30     7050.67    113.50 o
   1   2   7        8.01       14.89      8.59 o
   2   2   7    63736.12    64471.87   1017.47 o
   3   2   7     6493.79     7187.00    119.72 o
   4   2   7    11587.52    11884.79    213.36 o
   5   2   7      329.66      410.31     27.44 o
   6   2   7       43.71       -1.39     26.47 o
   7   2   7     3698.30     3758.36    103.41 o
   8   2   7     3550.27     3472.57    110.92 o
   9   2   7      915.92     1014.05     56.27 o
  10   2   7    23203.02    24315.33    593.06 o
  11   2   7      318.81      280.00     39.13 o
  12   2   7      140.16      114.09     37.76 o
  13   2   7      192.36      237.65     57.43 o
  14   2   7      400.74      444.38     57.22 o
  15   2   7       40.56       44.11     47.10 o
  16   2   7     4482.30     4806.16    223.97 o
  17   2   7       46.41      -25.50     56.91 o
  18   2   7        5.37       -1.12     61.88 o
 -19   3   7      268.40      276.69     77.00 o
 -18   3   7       46.57       30.12     66.21 o
 -17   3   7     2040.10     2027.11    217.74 o
 -16   3   7      853.79      821.82    100.18 o
 -15   3   7      767.88      978.05     79.94 o
 -14   3   7      303.03      508.87     65.28 o
 -13   3   7     6334.06     6779.50    231.48 o
 -12   3   7     4944.97     5102.99    163.27 o
 -11   3   7     1040.10     1076.35     66.36 o
 -10   3   7      930.73      968.19     55.15 o
  -9   3   7    11026.62    11674.45    273.63 o
  -8   3   7     1081.60     1071.99     48.22 o
  -7   3   7     7949.03     8374.83    176.21 o
  -6   3   7    22706.97    24125.34    423.41 o
  -5   3   7    16766.97    17091.14    269.67 o
  -4   3   7      903.98      976.03     31.93 o
  -3   3   7     4332.92     4095.71     72.99 o
  -2   3   7      184.10      129.09     16.62 o
  -1   3   7     1745.32     1997.15     44.03 o
   0   3   7     3888.74     3979.37     80.18 o
   1   3   7     5358.38     5049.60     90.87 o
   2   3   7     5330.35     6273.13    109.39 o
   3   3   7     3911.73     3419.46     67.85 o
   4   3   7     7017.21     7053.38    126.80 o
   5   3   7      506.56      632.20     32.83 o
   6   3   7      495.74      471.82     31.91 o
   7   3   7    10226.17    10042.54    265.51 o
   8   3   7      151.83      121.52     28.17 o
   9   3   7    11370.34    12015.97    312.17 o
  10   3   7     2272.12     2473.84    132.21 o
  11   3   7     1110.86     1131.02     63.70 o
  12   3   7     1983.03     2001.74     95.67 o
  13   3   7     1102.97      956.50     67.90 o
  14   3   7      223.11      184.55    100.04 o
  15   3   7     2037.55     2129.05    107.15 o
  16   3   7       48.55       39.87     45.67 o
  17   3   7     1516.43     1442.80    193.19 o
 -19   4   7       28.98      -26.32     70.19 o
 -18   4   7      442.89      383.40     90.30 o
 -17   4   7       48.48       -6.12     69.61 o
 -16   4   7     1330.48     1259.52    115.97 o
 -15   4   7     5987.16     6641.01    288.20 o
 -14   4   7      238.55      167.62     52.89 o
 -13   4   7     1244.46     1351.24     88.30 o
 -12   4   7      746.26      801.10     70.47 o
 -11   4   7     1497.11     1541.43     86.58 o
 -10   4   7       43.35        3.74     28.49 o
  -9   4   7     9318.37     8903.86    247.13 o
  -8   4   7     1091.46     1072.85     38.41 o
  -7   4   7     7453.24     7209.61    144.71 o
  -6   4   7     1069.76     1081.48     36.78 o
  -5   4   7       52.30       53.49     13.98 o
  -4   4   7     1350.59     1202.79     43.77 o
  -3   4   7     4774.04     4609.51    107.81 o
  -2   4   7       86.92       77.98     14.28 o
  -1   4   7    29215.02    28854.01    439.09 o
   0   4   7     5714.63     6022.25    106.22 o
   1   4   7     1417.66     1693.88     40.28 o
   2   4   7    22814.62    23438.83    389.43 o
   3   4   7      196.39      143.35     20.74 o
   4   4   7    11776.85    12462.18    203.03 o
   5   4   7    12361.21    12211.20    226.33 o
   6   4   7        4.43      -11.74     13.65 o
   7   4   7    10129.36    10728.03    270.34 o
   8   4   7     2346.30     2113.05     77.97 o
   9   4   7     2461.22     2446.86     95.33 o
  10   4   7      646.26      659.00     85.20 o
  11   4   7     4228.93     3937.24    146.26 o
  12   4   7      478.71      448.81     53.08 o
  13   4   7     2680.32     2850.27    120.00 o
  14   4   7     2239.43     2374.30    107.75 o
  15   4   7      153.86      119.83     58.24 o
  16   4   7      350.26      248.11    125.35 o
  17   4   7      142.08       33.81    114.79 o
 -18   5   7        6.76      -65.30     65.30 o
 -17   5   7      117.54       46.33     86.90 o
 -16   5   7     1606.69     1619.19    212.58 o
 -15   5   7      132.61       59.81     67.83 o
 -14   5   7     2969.17     3072.28    137.85 o
 -13   5   7     1744.05     1841.33    105.26 o
 -12   5   7     2498.58     2596.03    122.66 o
 -11   5   7       98.37       86.96     44.20 o
 -10   5   7     1182.19     1226.06     72.05 o
  -9   5   7      243.92      249.73     23.38 o
  -8   5   7     4248.73     4195.76    127.35 o
  -7   5   7        2.25       -5.80     16.49 o
  -6   5   7     6260.11     6135.65    115.27 o
  -5   5   7      148.81      171.06     21.31 o
  -4   5   7       71.12       95.34     17.11 o
  -3   5   7     1116.86     1195.54     39.78 o
  -2   5   7    16943.80    16316.69    318.98 o
  -1   5   7     4376.14     5160.60     91.70 o
   0   5   7    10292.84    10261.49    170.76 o
   1   5   7     1014.09      919.02     33.15 o
   2   5   7      130.58      143.20     18.52 o
   3   5   7        2.35       -2.97     12.62 o
   4   5   7    18281.50    18458.30    295.23 o
   5   5   7      321.56      324.03     27.60 o
   6   5   7     5032.93     5043.03    111.15 o
   7   5   7     1814.40     1843.43     62.44 o
   8   5   7      412.30      432.28     39.36 o
   9   5   7      962.15      974.67     87.04 o
  10   5   7     4471.79     4377.11    201.58 o
  11   5   7      461.56      389.07     51.40 o
  12   5   7     8739.49     8542.07    276.84 o
  13   5   7      429.61      415.04     53.46 o
  14   5   7     2690.80     2689.44    166.72 o
  15   5   7      353.83      337.28    142.15 o
  16   5   7      242.75      286.45    132.46 o
  17   5   7        0.39       15.72    113.93 o
 -18   6   7     1424.57     1521.07    135.31 o
 -17   6   7      469.77      358.05     90.62 o
 -16   6   7      122.29       75.28     76.15 o
 -15   6   7      882.64     1009.68    142.04 o
 -14   6   7      703.72      771.46     99.58 o
 -13   6   7       42.43       89.45     51.53 o
 -12   6   7     1871.16     1867.22    107.65 o
 -11   6   7      161.07      110.66     47.72 o
 -10   6   7     2358.23     2421.42     90.16 o
  -9   6   7    13471.82    13646.06    258.25 o
  -8   6   7      842.48      792.16     50.60 o
  -7   6   7     3734.27     3830.21     84.47 o
  -6   6   7     4708.15     4686.29    110.01 o
  -5   6   7       11.28        4.43     16.85 o
  -4   6   7     9415.44     8976.52    157.71 o
  -3   6   7      214.29      142.88     19.74 o
  -2   6   7     2081.92     2047.72     56.34 o
  -1   6   7     6405.58     6126.58    112.00 o
   0   6   7     2488.46     2473.89     58.45 o
   1   6   7     1348.55     1183.06     37.87 o
   2   6   7    33838.14    34057.78    554.90 o
   3   6   7     2587.13     2891.83     76.00 o
   4   6   7     1925.66     1831.15     58.29 o
   5   6   7     2882.37     2825.24     72.68 o
   6   6   7       81.92       51.82     21.61 o
   7   6   7      533.20      520.29     41.02 o
   8   6   7     7126.21     7505.21    313.67 o
   9   6   7      208.35      164.61     49.74 o
  10   6   7     3262.25     2962.02    163.25 o
  11   6   7     1139.73     1089.29     79.24 o
  12   6   7      579.23      532.49     60.63 o
  13   6   7      733.54      665.43     63.67 o
  14   6   7     1700.21     1667.93    144.54 o
  15   6   7      121.67      144.30    125.99 o
  16   6   7     2302.47     2244.85    266.42 o
 -17   7   7     2440.87     2275.01    286.88 o
 -16   7   7      319.02      188.23     87.25 o
 -15   7   7      686.52      676.98    106.06 o
 -14   7   7        4.27      -25.64     68.65 o
 -13   7   7     3364.31     3447.27    195.79 o
 -12   7   7      918.14      913.82    105.05 o
 -11   7   7     5751.93     6389.99    232.40 o
 -10   7   7       96.33      108.54     29.82 o
  -9   7   7     6223.56     6613.18    187.33 o
  -8   7   7      992.11     1041.86     55.96 o
  -7   7   7     5881.83     5951.24    134.90 o
  -6   7   7        7.87       13.65     19.82 o
  -5   7   7     8977.08     8749.40    158.27 o
  -4   7   7     1058.92     1087.77     42.73 o
  -3   7   7     6816.19     6596.80    123.80 o
  -2   7   7      226.72      293.72     23.62 o
  -1   7   7      891.97      961.20     39.84 o
   0   7   7      211.32      149.77     25.90 o
   1   7   7     8523.30     8121.99    153.93 o
   2   7   7     1816.51     1716.26     52.41 o
   3   7   7     2870.65     2812.48     73.97 o
   4   7   7     1987.88     1939.25     60.99 o
   5   7   7      449.88      501.93     38.00 o
   6   7   7     1284.98     1255.55     61.64 o
   7   7   7     8365.40     8294.62    280.62 o
   8   7   7      908.02      906.97     52.75 o
   9   7   7     4620.32     4271.35    288.93 o
  10   7   7     1164.18      982.27    102.24 o
  11   7   7     3482.14     3676.78    195.62 o
  12   7   7       19.27      -35.10     45.81 o
  13   7   7      270.73      133.18     53.10 o
  14   7   7       79.61       20.01     62.03 o
  15   7   7     1640.75     1454.60    122.86 o
  16   7   7      112.62      182.64    152.05 o
 -17   8   7      281.64      397.04    101.47 o
 -16   8   7     1031.47     1113.14    338.25 o
 -15   8   7     1447.92     1594.24    149.06 o
 -14   8   7      362.04      582.61    106.98 o
 -13   8   7       59.89       97.78     74.51 o
 -12   8   7     1889.41     1789.96    149.23 o
 -11   8   7       39.30        2.28     27.85 o
 -10   8   7     3960.62     3989.50    195.05 o
  -9   8   7      792.38      868.92     65.38 o
  -8   8   7      671.61      660.56     49.47 o
  -7   8   7     2382.73     2427.22     78.43 o
  -6   8   7     1100.49     1180.87     56.01 o
  -5   8   7      392.88      312.31     31.32 o
  -4   8   7     9619.49     9261.67    169.27 o
  -3   8   7     2443.39     2405.79     60.12 o
  -2   8   7     3286.62     3388.58     78.26 o
  -1   8   7    16262.78    15962.95    237.87 o
   0   8   7     2582.08     2395.27     84.53 o
   1   8   7      167.51      153.20     21.56 o
   2   8   7    10047.23     9660.86    243.47 o
   3   8   7      652.74      627.46     39.71 o
   4   8   7     5947.70     5458.63    125.85 o
   5   8   7     2193.20     2141.71     74.10 o
   6   8   7      113.23       69.13     27.95 o
   7   8   7     2831.32     2974.53    101.62 o
   8   8   7     2005.67     1807.12    130.66 o
   9   8   7      211.95      175.64     37.14 o
  10   8   7     1852.51     2026.19    149.39 o
  11   8   7       47.49      -15.62     63.60 o
  12   8   7        9.33      -31.44     68.06 o
  13   8   7     2819.58     2733.04    174.15 o
  14   8   7      894.80      976.09    108.97 o
  15   8   7       28.65       24.82     64.30 o
 -16   9   7      936.38      969.63    138.27 o
 -15   9   7        5.63      -57.01     84.49 o
 -14   9   7     1897.69     2359.14    261.25 o
 -13   9   7        0.22       39.64     77.93 o
 -12   9   7      549.87      539.79    104.41 o
 -11   9   7      142.55      171.65     43.11 o
 -10   9   7     1634.98     1598.60    105.95 o
  -9   9   7        9.26       -6.63     39.76 o
  -8   9   7     1947.25     2029.14    128.01 o
  -7   9   7      144.52      136.88     37.60 o
  -6   9   7     4036.70     4071.46    119.45 o
  -5   9   7     2444.86     2545.20     89.74 o
  -4   9   7      815.79      818.68     55.80 o
  -3   9   7       13.44        5.36     21.21 o
  -2   9   7    11705.78    11609.06    202.44 o
  -1   9   7       28.04       25.73     21.55 o
   0   9   7    11565.88    11330.28    212.21 o
   1   9   7     3374.64     3281.01     94.83 o
   2   9   7     3708.98     3481.01    107.08 o
   3   9   7     7394.01     6662.63    170.10 o
   4   9   7     5338.32     5007.18    136.83 o
   5   9   7      620.40      572.52     50.47 o
   6   9   7     9400.31     8600.74    295.54 o
   7   9   7       39.13       61.41     43.93 o
   8   9   7     2396.23     2226.38    105.20 o
   9   9   7      341.67      302.77     41.22 o
  10   9   7     1779.04     1662.60    188.35 o
  11   9   7       90.12       20.49     77.44 o
  12   9   7     2680.41     2735.21    184.64 o
  13   9   7      226.50      338.78     90.46 o
  14   9   7       67.17       98.54     73.49 o
  15   9   7      493.92      382.51    182.64 o
 -15  10   7      277.71      372.49    111.57 o
 -14  10   7      105.86      139.29     92.69 o
 -13  10   7     1006.41      813.99    298.40 o
 -12  10   7     1743.63     1832.51    113.99 o
 -11  10   7       69.20       33.68     42.50 o
 -10  10   7      606.75      588.22     77.12 o
  -9  10   7     6471.24     7046.00    309.81 o
  -8  10   7       67.41       14.33     43.40 o
  -7  10   7     2306.00     2474.05    106.54 o
  -6  10   7        6.87      -15.15     36.27 o
  -5  10   7       64.54       57.39     39.65 o
  -4  10   7     5410.46     5194.02    159.70 o
  -3  10   7     3498.73     3561.33    103.71 o
  -2  10   7      345.83      334.27     55.05 o
  -1  10   7     4323.97     4052.03    117.58 o
   0  10   7      401.01      410.10     41.47 o
   1  10   7       28.04       28.59     37.89 o
   2  10   7     1693.91     1696.02     86.43 o
   3  10   7     2437.27     2418.70    103.07 o
   4  10   7     2475.49     2441.33    105.10 o
   5  10   7     2979.78     2670.92    103.41 o
   6  10   7      159.24      153.12     47.94 o
   7  10   7     1877.27     1895.54     98.66 o
   8  10   7     1733.11     1572.34     88.66 o
   9  10   7        2.63      -12.88     35.39 o
  10  10   7      604.96      715.07    117.03 o
  11  10   7     1437.92     1646.03    156.93 o
  12  10   7      447.89      411.91    143.55 o
  13  10   7     1483.56     1500.50    146.11 o
  14  10   7      252.73      290.66     93.70 o
 -14  11   7      136.91      164.47    106.56 o
 -13  11   7     1212.14     1055.90    249.73 o
 -12  11   7       31.83        0.56     41.08 o
 -11  11   7      680.25      764.34     74.49 o
 -10  11   7       76.77       10.63     51.10 o
  -9  11   7     1301.58     1299.00    112.72 o
  -8  11   7     1487.87     1665.96    123.54 o
  -7  11   7     2579.73     2535.41    146.89 o
  -6  11   7       94.00       65.01     44.99 o
  -5  11   7     8192.46     8415.71    266.59 o
  -4  11   7       45.12       77.90     52.62 o
  -3  11   7     2676.53     2790.97    147.85 o
  -2  11   7     1146.04     1207.38    104.61 o
  -1  11   7       64.86       32.08     36.13 o
   0  11   7     3226.13     3259.00    155.62 o
   1  11   7     8746.16     8267.10    340.05 o
   2  11   7      298.26      223.84     59.64 o
   3  11   7     4143.69     3987.37    140.49 o
   4  11   7      377.85      457.89     61.90 o
   5  11   7      137.22      155.02     60.41 o
   6  11   7     2806.97     2802.16    150.10 o
   7  11   7     1848.45     1788.18    103.33 o
   8  11   7       65.71       32.07     47.05 o
   9  11   7      797.21      837.21     71.06 o
  10  11   7        5.23      -12.39     35.19 o
  11  11   7      819.91      759.73    125.57 o
  12  11   7      252.12      182.22     96.81 o
  13  11   7      324.71       90.88     89.04 o
 -13  12   7       89.60       44.26    100.56 o
 -12  12   7     1131.81     1133.10    140.88 o
 -11  12   7      233.01      153.09     59.57 o
 -10  12   7     1673.04     1947.98    139.81 o
  -9  12   7      372.96      420.23     87.63 o
  -8  12   7        9.07       38.94     75.14 o
  -7  12   7      625.35      541.95    109.66 o
  -6  12   7     2044.76     2240.12    275.03 o
  -5  12   7      549.11      488.32    121.17 o
  -4  12   7     4473.41     4643.84    278.58 o
  -3  12   7      121.26      205.28     65.60 o
  -2  12   7      473.45      496.38     53.97 o
  -1  12   7     2350.96     2289.63    129.39 o
   0  12   7      426.36      538.08     78.65 o
   1  12   7       42.10       21.21     54.81 o
   2  12   7     4512.51     4592.34    204.62 o
   3  12   7       94.54       29.97     77.37 o
   4  12   7     4631.43     4736.24    208.25 o
   5  12   7        6.16      -11.82     63.43 o
   6  12   7      615.74      736.54     98.09 o
   7  12   7      164.54       72.71     88.56 o
   8  12   7     2293.76     2467.86    147.91 o
   9  12   7        0.12      -42.49     44.36 o
  10  12   7     1696.70     1682.30     95.69 o
  11  12   7       34.54       38.79     95.12 o
 -11  13   7      529.66      438.52    105.05 o
 -10  13   7      472.82      523.00    110.05 o
  -9  13   7      138.57      200.69     95.73 o
  -8  13   7      649.59      831.11    130.16 o
  -7  13   7      320.92      404.91    187.16 o
  -6  13   7     3206.46     3278.66    340.94 o
  -5  13   7     1904.92     2167.75    283.86 o
  -4  13   7      698.75      880.27    154.91 o
  -3  13   7      811.40      824.40    104.34 o
  -2  13   7      839.47      805.45     95.67 o
  -1  13   7       71.63      118.87     58.25 o
   0  13   7     2025.37     2255.36    138.39 o
   1  13   7      263.89      320.80     80.27 o
   2  13   7      172.97      146.56     74.21 o
   3  13   7     3886.53     3914.70    228.02 o
   4  13   7     4538.97     4488.54    253.28 o
   5  13   7       65.96       60.09    139.99 o
   6  13   7     1046.04      973.84    130.19 o
   7  13   7       46.56      -22.48     73.09 o
   8  13   7      868.09     1038.88    125.04 o
   9  13   7     1987.23     2185.62    282.46 o
  10  13   7     1927.53     1795.87    109.06 o
 -10  14   7       84.02       29.03     95.53 o
  -9  14   7     1093.68     1034.66    146.16 o
  -8  14   7      144.25       26.06    157.87 o
  -7  14   7     2584.39     2855.23    340.29 o
  -6  14   7      318.17      376.04    195.35 o
  -5  14   7        3.64      -80.98    161.96 o
  -4  14   7      427.31      254.36    198.36 o
  -3  14   7      723.54      803.87    116.83 o
  -2  14   7      490.50      723.90    162.65 o
  -1  14   7     2710.71     2700.59    240.16 o
   0  14   7      312.91      435.22     81.22 o
   1  14   7      753.77      829.57    117.81 o
   2  14   7      957.14      999.17    130.73 o
   3  14   7     1326.80     1384.74    176.72 o
   4  14   7       71.01       31.31     94.04 o
   5  14   7     2949.79     2733.97    329.31 o
   6  14   7        9.31     -124.92    124.92 o
   7  14   7     1065.44     1212.00    145.27 o
   8  14   7      110.95      121.32     91.32 o
  -7  15   7      178.89      242.08    191.68 o
  -6  15   7      917.54     1161.73    269.43 o
  -5  15   7      390.29      473.39    208.70 o
  -4  15   7       46.68       26.92    184.36 o
  -3  15   7      506.22      314.02    211.50 o
  -2  15   7     1602.23     1367.92    210.47 o
  -1  15   7       60.67       86.29    136.68 o
   0  15   7      848.48     1060.51    199.31 o
   1  15   7      503.63      662.84    113.93 o
   2  15   7       22.83       74.30     84.08 o
   3  15   7       32.30      103.86     90.88 o
   4  15   7       19.30       45.77     96.33 o
   5  15   7        2.02      -18.74    161.75 o
  -2  16   7      664.76      842.12    280.20 o
  -1  16   7       15.85       43.09    158.84 o
   0  16   7      902.89      816.27    281.71 o
 -18   0   8      844.86     1090.66    166.05 o
 -16   0   8     4031.09     4217.48    309.06 o
 -12   0   8      764.65      800.17     92.39 o
 -10   0   8     5204.33     5891.16    344.17 o
  -8   0   8    24727.08    24906.38    696.63 o
  -6   0   8      800.22     1106.70     65.66 o
  -4   0   8     8584.95     9733.67    255.66 o
  -2   0   8     7147.46     6690.66    142.07 o
   0   0   8    12460.07    12678.95    250.43 o
   2   0   8     5831.21     5883.02    122.41 o
   4   0   8    11110.96    10443.25    516.75 o
   6   0   8    29476.35    31894.77   1543.31 o
   8   0   8     1029.49     1072.88     81.82 o
  10   0   8       58.17      118.89     65.26 o
  12   0   8     3698.23     3723.59    184.15 o
  14   0   8        2.66      -60.74     60.74 o
  16   0   8     6753.22     6681.80    412.66 o
  18   0   8     1150.07     1205.67    163.25 o
 -19   1   8       38.68       22.21     71.27 o
 -18   1   8       83.93       39.17     71.10 o
 -17   1   8      866.83      906.73    107.43 o
 -16   1   8      262.32      228.00    136.55 o
 -15   1   8     1833.82     2177.23    214.08 o
 -14   1   8     2043.53     2368.41    151.28 o
 -13   1   8     1545.10     1651.53    100.66 o
 -12   1   8     2325.36     2607.06    122.21 o
 -11   1   8     4951.65     5270.44    189.39 o
 -10   1   8     3971.27     4176.12    138.55 o
  -9   1   8     3867.15     3743.98    158.07 o
  -8   1   8      883.41      872.06     42.47 o
  -7   1   8     4262.25     4091.05     92.69 o
  -6   1   8     8217.29     8750.76    157.75 o
  -5   1   8       23.81       19.15     10.67 o
  -4   1   8      707.81      641.56     23.48 o
  -3   1   8    17641.29    17185.15    243.46 o
  -2   1   8     1315.33     1475.92     33.07 o
  -1   1   8     8671.41     8265.24    132.67 o
   0   1   8    15291.83    15732.93    238.09 o
   1   1   8      704.69      900.49     28.06 o
   2   1   8     7056.26     7512.63    111.79 o
   3   1   8     5452.83     5314.91     88.82 o
   4   1   8       72.36      138.94     19.09 o
   5   1   8    25045.78    25798.52    717.84 o
   6   1   8     5379.60     5609.33    141.91 o
   7   1   8      223.92      178.76     31.52 o
   8   1   8     4178.66     4099.29    282.29 o
   9   1   8     1263.38     1352.04     70.66 o
  10   1   8      191.50      285.05     58.13 o
  11   1   8     7067.19     7283.71    208.62 o
  12   1   8      342.65      459.80    105.32 o
  13   1   8     3145.90     3034.99    175.15 o
  14   1   8     1394.73     1530.53    115.65 o
  15   1   8      274.30      328.36     73.47 o
  16   1   8       89.99       42.27     63.95 o
  17   1   8     1017.44     1156.82    111.87 o
 -19   2   8     2605.55     3207.98    187.59 o
 -18   2   8       70.47       48.39     68.29 o
 -17   2   8      458.93      276.02    109.09 o
 -16   2   8      887.93      711.20    104.41 o
 -15   2   8      380.12      415.22     86.62 o
 -14   2   8      831.59      860.57     80.84 o
 -13   2   8     2923.15     3109.73    137.92 o
 -12   2   8      249.74      210.36     76.27 o
 -11   2   8    10715.30    11300.51    348.59 o
 -10   2   8     2074.24     2382.92     95.64 o
  -9   2   8     1317.40     1302.38     77.10 o
  -8   2   8      671.21      777.08     51.90 o
  -7   2   8    13305.37    13672.13    252.05 o
  -6   2   8      643.84      730.28     29.98 o
  -5   2   8    11788.83    10459.06    194.74 o
  -4   2   8       61.59       70.15     13.05 o
  -3   2   8    10835.66    11081.89    188.98 o
  -2   2   8     2187.37     2185.27     49.37 o
  -1   2   8     3916.68     3891.55     94.50 o
   0   2   8      465.04      482.95     22.99 o
   1   2   8    22711.53    22063.82    356.64 o
   2   2   8      676.92      714.93     23.86 o
   3   2   8     4023.74     3582.61     72.97 o
   4   2   8     1489.68     1743.16     44.63 o
   5   2   8     3413.33     3495.66     96.72 o
   6   2   8      791.89      855.98     64.15 o
   7   2   8     1824.78     1926.33     93.65 o
   8   2   8      135.61      184.53     33.45 o
   9   2   8    17096.79    16740.70    421.05 o
  10   2   8     4382.84     4350.74    139.97 o
  11   2   8      415.83      520.27     48.86 o
  12   2   8      234.69      230.13     95.11 o
  13   2   8     2580.80     2765.38    152.35 o
  14   2   8      102.97       78.32     53.03 o
  15   2   8     1648.33     1721.57    124.08 o
  16   2   8      232.37      199.82     71.51 o
  17   2   8     1543.33     1621.41    127.51 o
 -19   3   8      242.38      336.17     87.04 o
 -18   3   8      234.85      120.95     93.47 o
 -17   3   8     1182.48      955.01    169.93 o
 -16   3   8      207.67      126.92     76.69 o
 -15   3   8      104.08      154.71     71.36 o
 -14   3   8     3145.20     3341.92    187.30 o
 -13   3   8      420.94      458.99     62.71 o
 -12   3   8     4682.84     4844.43    181.19 o
 -11   3   8     2625.60     2551.42    194.85 o
 -10   3   8      371.33      420.22     44.33 o
  -9   3   8     4273.22     4207.68    141.07 o
  -8   3   8      854.66      890.57     39.73 o
  -7   3   8      133.31      161.87     24.34 o
  -6   3   8    12050.79    11337.60    196.16 o
  -5   3   8      637.22      862.02     31.43 o
  -4   3   8      149.45      207.53     23.95 o
  -3   3   8     7350.95     7025.44    120.50 o
  -2   3   8      578.67      630.05     28.12 o
  -1   3   8       79.39       45.19     13.68 o
   0   3   8    19003.53    19035.00    298.29 o
   1   3   8      339.09      346.15     21.12 o
   2   3   8    29670.46    29003.27    443.73 o
   3   3   8      965.83      930.65     32.34 o
   4   3   8      338.77      440.84     25.10 o
   5   3   8     4408.85     4343.51     92.77 o
   6   3   8      265.49      237.20     28.54 o
   7   3   8      620.95      581.55     40.71 o
   8   3   8    13813.06    14672.37    334.49 o
   9   3   8       11.68       18.97     30.45 o
  10   3   8     1533.60     1485.74     75.81 o
  11   3   8     1177.76     1111.20     71.83 o
  12   3   8      175.23      143.67     44.26 o
  13   3   8     1353.69     1426.02     86.08 o
  14   3   8     2975.15     2941.38    175.42 o
  15   3   8       21.32       56.89     59.04 o
  16   3   8      271.83      352.03     74.23 o
  17   3   8      691.04      543.92     83.23 o
 -19   4   8      194.76      178.36    161.10 o
 -18   4   8      225.39      187.15    125.13 o
 -17   4   8      327.79      321.78     90.64 o
 -16   4   8     1503.53     1689.58    133.88 o
 -15   4   8       74.65       33.20     68.52 o
 -14   4   8     5699.43     5651.49    207.72 o
 -13   4   8     1632.66     1694.98    102.82 o
 -12   4   8     5445.13     5606.77    204.33 o
 -11   4   8      192.68      175.32     56.96 o
 -10   4   8      628.69      636.00     51.52 o
  -9   4   8     2076.53     2013.54     73.23 o
  -8   4   8    15004.88    15497.30    291.01 o
  -7   4   8      487.72      425.00     29.06 o
  -6   4   8      262.75      278.28     23.81 o
  -5   4   8    10205.06    10568.29    177.37 o
  -4   4   8    20180.72    21279.11    332.98 o
  -3   4   8     3270.12     3751.45     78.54 o
  -2   4   8    17624.98    17491.74    275.49 o
  -1   4   8     2533.60     3105.77     64.79 o
   0   4   8    14131.28    13918.45    235.03 o
   1   4   8     1434.01     1166.15     34.05 o
   2   4   8     7436.54     7378.86    147.80 o
   3   4   8      388.60      345.63     26.32 o
   4   4   8    10868.34    10443.84    184.58 o
   5   4   8     2814.29     2895.19     77.37 o
   6   4   8    14906.41    15335.27    280.05 o
   7   4   8      638.67      560.35     39.52 o
   8   4   8      503.79      520.15     43.88 o
   9   4   8      459.96      432.88     47.34 o
  10   4   8      807.97      830.22     63.36 o
  11   4   8      174.06      215.94     45.97 o
  12   4   8     2481.16     2602.24    116.61 o
  13   4   8       70.94       11.82     41.77 o
  14   4   8      253.72      249.75     52.04 o
  15   4   8      865.83      873.57     93.89 o
  16   4   8     1194.33     1191.98    105.37 o
  17   4   8      237.14      214.51    133.75 o
 -18   5   8       73.69       58.12     79.69 o
 -17   5   8     2927.92     3232.69    190.66 o
 -16   5   8       25.05       24.29     73.17 o
 -15   5   8     2281.20     2689.58    166.79 o
 -14   5   8     1338.01     1286.51    118.48 o
 -13   5   8     3886.94     4199.03    171.28 o
 -12   5   8     1159.09     1273.28     89.00 o
 -11   5   8     1362.25     1373.10    124.75 o
 -10   5   8     3324.60     3254.11    264.38 o
  -9   5   8     8115.62     8404.18    160.21 o
  -8   5   8      179.60      126.58     24.83 o
  -7   5   8     2854.82     3027.02     70.62 o
  -6   5   8     1036.83      981.52     38.04 o
  -5   5   8        2.64        3.81     15.28 o
  -4   5   8      744.43      731.90     36.11 o
  -3   5   8    24947.76    24579.46    431.29 o
  -2   5   8      407.36      459.03     31.19 o
  -1   5   8    12788.72    12273.54    200.74 o
   0   5   8     7253.52     7058.92    124.69 o
   1   5   8     2492.75     2352.14     54.48 o
   2   5   8      352.13      357.26     25.57 o
   3   5   8    10141.37    10320.05    203.16 o
   4   5   8     2789.42     2971.22    150.88 o
   5   5   8     7042.08     7022.91    145.75 o
   6   5   8      104.94       95.10     20.69 o
   7   5   8      402.08      396.36     29.99 o
   8   5   8     1773.31     1756.33    123.23 o
   9   5   8     2348.62     2085.55    102.42 o
  10   5   8        4.79       28.23     38.44 o
  11   5   8    12110.56    12393.12    378.04 o
  12   5   8       11.79       14.04     41.82 o
  13   5   8     1347.10     1247.13     83.18 o
  14   5   8      186.46      193.59     50.39 o
  15   5   8      245.20      250.16     51.90 o
  16   5   8       14.84      -32.09    106.18 o
  17   5   8     2989.88     3072.54    301.53 o
 -18   6   8      105.68       92.02     83.87 o
 -17   6   8      387.52      299.49     91.21 o
 -16   6   8      192.62      194.19     86.29 o
 -15   6   8      976.83      998.15    115.28 o
 -14   6   8      477.69      540.84     96.56 o
 -13   6   8     1247.43     1294.20    147.64 o
 -12   6   8       54.36       67.94     49.40 o
 -11   6   8     3927.51     4146.34    168.19 o
 -10   6   8     5897.01     5940.74    173.84 o
  -9   6   8     2828.20     2684.06     98.36 o
  -8   6   8     2884.79     3001.04     93.94 o
  -7   6   8     5628.87     5679.37    134.54 o
  -6   6   8       74.76       93.87     21.66 o
  -5   6   8    12487.05    12509.77    237.37 o
  -4   6   8     1268.31     1277.41     40.85 o
  -3   6   8      967.29      957.65     42.05 o
  -2   6   8    11060.63    11249.83    212.74 o
  -1   6   8      908.20      846.28     32.44 o
   0   6   8     1974.50     1924.75     50.27 o
   1   6   8    10325.82    10156.02    172.04 o
   2   6   8     1352.95     1385.51     49.72 o
   3   6   8     6663.14     6163.18    144.20 o
   4   6   8     3794.44     3721.67     91.93 o
   5   6   8     1391.98     1401.27     52.16 o
   6   6   8     3636.15     3688.30     99.58 o
   7   6   8      174.65      150.17     24.90 o
   8   6   8        5.41      -38.13     38.13 o
   9   6   8     4541.02     4573.57    219.70 o
  10   6   8     2879.60     2573.23    286.38 o
  11   6   8       31.34       34.79     45.03 o
  12   6   8      394.46      352.20     58.20 o
  13   6   8      710.85      673.33     70.87 o
  14   6   8        9.56       24.14     49.76 o
  15   6   8      140.30      149.37     66.02 o
  16   6   8      108.05       75.38    126.43 o
 -17   7   8       62.38        8.04     90.89 o
 -16   7   8      392.29      423.02    126.75 o
 -15   7   8       69.25      144.25     86.59 o
 -14   7   8     1496.55     1495.61    137.65 o
 -13   7   8       76.92       51.11     69.24 o
 -12   7   8     3523.34     3774.01    205.22 o
 -11   7   8       31.96      -13.78     56.39 o
 -10   7   8      297.10      288.04     37.11 o
  -9   7   8      288.84      261.40     38.45 o
  -8   7   8       98.85       99.37     27.03 o
  -7   7   8      790.60      848.68     43.90 o
  -6   7   8    15438.10    15026.86    269.50 o
  -5   7   8       79.65       53.30     21.58 o
  -4   7   8     2666.19     2783.15     75.34 o
  -3   7   8       80.59       85.05     19.95 o
  -2   7   8      104.88      118.90     22.13 o
  -1   7   8      715.33      750.26     32.01 o
   0   7   8     4518.65     4232.59    100.77 o
   1   7   8     2915.63     2802.02     66.80 o
   2   7   8     3399.40     3198.91    143.79 o
   3   7   8       35.58       40.03     24.90 o
   4   7   8     3174.32     3152.11    100.50 o
   5   7   8      655.09      598.06     43.51 o
   6   7   8     2888.97     2792.86    106.88 o
   7   7   8      747.67      702.19     51.64 o
   8   7   8     5720.98     5736.80    162.04 o
   9   7   8       62.26       63.92     51.83 o
  10   7   8       18.09       42.15     51.14 o
  11   7   8      840.75      803.17     79.21 o
  12   7   8       14.63       53.02     62.47 o
  13   7   8      402.87      412.85     99.40 o
  14   7   8     4274.22     4231.43    237.24 o
  15   7   8      155.14      143.81     69.54 o
  16   7   8      841.50      839.53    202.67 o
 -17   8   8      599.61      601.48    113.30 o
 -16   8   8     1037.01      916.60    131.19 o
 -15   8   8      409.16      361.52    122.23 o
 -14   8   8      338.27      447.93    106.26 o
 -13   8   8     1061.87     1151.29    126.97 o
 -12   8   8      109.25       24.53     68.17 o
 -11   8   8      236.49      171.39     36.69 o
 -10   8   8     4385.77     4606.99    186.33 o
  -9   8   8      195.54      124.27     39.23 o
  -8   8   8     7110.56     7214.74    222.31 o
  -7   8   8     2564.63     2806.16     86.46 o
  -6   8   8        0.14       -6.08     24.28 o
  -5   8   8     7151.26     6920.12    177.03 o
  -4   8   8      648.53      640.22     44.21 o
  -3   8   8      727.57      811.18     36.79 o
  -2   8   8     1740.43     1765.11     52.82 o
  -1   8   8      716.15      709.27     37.21 o
   0   8   8      846.09      804.21     40.75 o
   1   8   8     6764.30     6552.51    125.28 o
   2   8   8     4227.60     4071.90    106.02 o
   3   8   8     7447.86     7395.86    168.69 o
   4   8   8      497.64      568.94     46.56 o
   5   8   8      364.82      361.16     43.39 o
   6   8   8      824.52      933.76     59.69 o
   7   8   8     1278.01     1167.18     69.18 o
   8   8   8        6.99        8.76     28.20 o
   9   8   8     2364.21     2439.32    108.15 o
  10   8   8     2561.15     2412.16    165.98 o
  11   8   8      120.49       90.04     70.27 o
  12   8   8      152.26      152.00     76.02 o
  13   8   8     1586.67     1661.85    139.46 o
  14   8   8      383.44      344.73     82.97 o
  15   8   8     1830.59     1845.24    141.48 o
 -16   9   8      104.89        8.28     92.02 o
 -15   9   8     1011.89     1004.13    141.10 o
 -14   9   8      145.92       93.26     91.93 o
 -13   9   8      685.51      874.34    124.79 o
 -12   9   8      229.53      204.41     90.20 o
 -11   9   8     4623.47     4480.61    173.36 o
 -10   9   8      442.41      420.58     56.41 o
  -9   9   8     6174.09     6399.59    198.49 o
  -8   9   8      512.86      455.35     57.36 o
  -7   9   8     2261.52     2396.75     88.82 o
  -6   9   8      414.13      408.08     62.83 o
  -5   9   8      253.93      181.80     41.45 o
  -4   9   8     1968.14     1875.69    109.56 o
  -3   9   8     9872.13     9908.48    204.66 o
  -2   9   8      568.04      703.20     60.76 o
  -1   9   8     5928.53     6309.63    144.16 o
   0   9   8       62.31       52.64     22.90 o
   1   9   8       35.78       19.34     28.99 o
   2   9   8     1526.47     1435.11     70.24 o
   3   9   8     7575.40     7394.85    181.07 o
   4   9   8     1306.57     1306.77     75.42 o
   5   9   8     9955.06     9425.43    241.56 o
   6   9   8      185.74      212.87     46.39 o
   7   9   8       24.82       35.25     36.31 o
   8   9   8      583.78      530.17     54.40 o
   9   9   8       36.76       33.27     30.67 o
  10   9   8       81.33      145.80     82.06 o
  11   9   8     6713.97     6720.47    425.47 o
  12   9   8      234.01      299.20     87.70 o
  13   9   8      336.63      291.83     90.04 o
  14   9   8      242.50      222.96     81.76 o
 -15  10   8      105.29      133.33    107.25 o
 -14  10   8      528.98      710.67    130.87 o
 -13  10   8        2.52       10.14     89.84 o
 -12  10   8       39.90        9.80     36.14 o
 -11  10   8      829.91      611.72    172.31 o
 -10  10   8     1924.83     1570.96    182.70 o
  -9  10   8     2441.19     2420.40    114.81 o
  -8  10   8     4238.39     4392.82    193.13 o
  -7  10   8       45.20       69.24     54.94 o
  -6  10   8       52.41       34.37     40.64 o
  -5  10   8     3986.81     4301.49    187.66 o
  -4  10   8     5264.07     5420.64    166.09 o
  -3  10   8      499.61      492.53     42.55 o
  -2  10   8     9137.56     9096.60    229.93 o
  -1  10   8     3071.22     2832.53    112.21 o
   0  10   8     2104.46     2071.47     86.19 o
   1  10   8      503.46      509.12     57.43 o
   2  10   8     1433.15     1434.88     82.38 o
   3  10   8     3288.29     3186.08    120.33 o
   4  10   8     2401.14     2278.08    102.62 o
   5  10   8      352.23      243.45     51.67 o
   6  10   8     6239.89     5976.13    242.38 o
   7  10   8        3.27      -10.64     40.09 o
   8  10   8       44.87       25.44     38.75 o
   9  10   8       52.63       21.27     36.46 o
  10  10   8     3128.94     3570.28    222.28 o
  11  10   8       95.00       30.70     77.43 o
  12  10   8     1346.71     1473.75    318.43 o
  13  10   8      437.77      173.45     90.99 o
 -14  11   8     1629.72     2020.67    221.08 o
 -13  11   8        8.36      -14.38    100.57 o
 -12  11   8     1829.37     1909.90     99.22 o
 -11  11   8      510.73      378.40    108.62 o
 -10  11   8      744.22      793.57     94.66 o
  -9  11   8       34.20        7.23     61.69 o
  -8  11   8     1531.65     1682.84    125.78 o
  -7  11   8     1719.93     1873.25    131.29 o
  -6  11   8     4129.62     4187.06    172.16 o
  -5  11   8     1149.21     1405.65    101.57 o
  -4  11   8      646.03      861.49     94.88 o
  -3  11   8      433.02      514.03     52.04 o
  -2  11   8      160.13      110.99     39.33 o
  -1  11   8     2332.97     2340.06    104.81 o
   0  11   8     4875.24     4911.85    247.73 o
   1  11   8      663.03      718.38     86.41 o
   2  11   8     1345.80     1307.67     97.00 o
   3  11   8      130.58      102.88     47.96 o
   4  11   8       11.05      -36.10     43.07 o
   5  11   8     2490.61     2458.12    142.45 o
   6  11   8     3214.70     3244.50    212.07 o
   7  11   8       29.95       72.20     48.87 o
   8  11   8     7681.33     7685.91    235.63 o
   9  11   8     1430.05     1569.54     90.25 o
  10  11   8      941.74      893.14     79.25 o
  11  11   8        2.76      -57.93     76.85 o
  12  11   8        5.31        5.93     88.84 o
 -13  12   8     2003.23     1970.47    331.03 o
 -12  12   8     1148.46     1162.39     86.81 o
 -11  12   8      566.56      532.84    106.53 o
 -10  12   8        3.58        9.57     67.30 o
  -9  12   8      640.85      611.37    109.94 o
  -8  12   8      190.64      186.08     90.42 o
  -7  12   8     3940.20     4119.86    238.22 o
  -6  12   8     1566.93     1813.03    255.43 o
  -5  12   8     1729.80     2193.83    199.91 o
  -4  12   8      177.85      186.27    101.94 o
  -3  12   8      868.91      916.66     98.20 o
  -2  12   8     1150.63     1101.49     73.55 o
  -1  12   8     1091.31     1254.88    102.58 o
   0  12   8      542.03      545.54     81.83 o
   1  12   8     5669.54     6108.60    244.49 o
   2  12   8       31.75       58.04     64.29 o
   3  12   8     1112.39     1248.60    116.19 o
   4  12   8      113.68       68.23     61.90 o
   5  12   8      351.65      362.54     92.35 o
   6  12   8      722.86      851.05    102.41 o
   7  12   8     3522.66     3395.87    185.61 o
   8  12   8      191.42      163.40     71.22 o
   9  12   8     1807.67     1914.65    106.48 o
  10  12   8       30.42      -39.23     39.23 o
  11  12   8       29.77       17.58     95.76 o
 -11  13   8       77.52       73.87    104.03 o
 -10  13   8     1298.84     1549.61    159.83 o
  -9  13   8     1704.93     2057.03    178.74 o
  -8  13   8       89.01       98.86     91.32 o
  -7  13   8      175.41      252.20    172.30 o
  -6  13   8      108.88      108.98    149.04 o
  -5  13   8      683.93      935.59    222.91 o
  -4  13   8      800.05     1048.85    258.88 o
  -3  13   8     6269.71     6522.33    264.62 o
  -2  13   8      805.39      816.37     95.79 o
  -1  13   8      432.44      626.05    103.25 o
   0  13   8      197.39      239.29     73.01 o
   1  13   8      470.45      466.63     86.96 o
   2  13   8     2236.95     2349.60    155.15 o
   3  13   8     2714.72     2603.23    192.74 o
   4  13   8        7.01     -130.30    130.73 o
   5  13   8      415.35      390.69    175.96 o
   6  13   8      158.15       52.81     84.27 o
   7  13   8      292.25      246.81     89.58 o
   8  13   8      885.37      821.70    117.41 o
   9  13   8      381.97      399.60     89.60 o
  10  13   8      226.84      183.93     61.02 o
  -9  14   8        6.11      104.75    102.20 o
  -8  14   8     1587.27     2049.73    300.23 o
  -7  14   8       27.43       87.23    154.21 o
  -6  14   8      158.87      126.64    164.98 o
  -5  14   8       19.35      144.09    183.93 o
  -4  14   8     1141.82     1182.41    260.39 o
  -3  14   8        3.05        0.28     71.51 o
  -2  14   8     1429.75     1777.28    210.37 o
  -1  14   8       83.30       71.02     57.72 o
   0  14   8      533.87      682.76    121.03 o
   1  14   8      145.15      192.47     76.70 o
   2  14   8      735.61      740.89    122.50 o
   3  14   8      637.19      657.48    122.57 o
   4  14   8     2838.69     3006.85    352.35 o
   5  14   8        3.29      -59.87    137.62 o
   6  14   8     1975.40     2498.14    313.37 o
   7  14   8       60.45      109.81     93.98 o
   8  14   8        9.66      -42.71     79.19 o
  -7  15   8      793.58     1225.92    270.51 o
  -6  15   8      752.41      531.98    221.62 o
  -5  15   8       32.29       90.03    172.95 o
  -4  15   8      717.84      452.93    219.25 o
  -3  15   8      417.16      432.04    225.50 o
  -2  15   8       44.63       -9.72    138.13 o
  -1  15   8     2271.16     2788.14    265.14 o
   0  15   8     1656.84     2035.66    161.19 o
   1  15   8       44.70        8.77     75.32 o
   2  15   8       78.44      134.81     90.80 o
   3  15   8      231.69      164.60    102.28 o
   4  15   8       55.82       37.04    168.42 o
   5  15   8     1337.68     1391.75    276.33 o
 -19   0   9      151.89      103.81    119.96 o
 -17   0   9     1827.56     1831.33    208.70 o
 -15   0   9      856.37      278.48    117.81 o
 -13   0   9        2.37      -10.69     60.63 o
 -11   0   9     1629.76     1890.34    130.74 o
  -9   0   9     8941.06     9451.93    293.35 o
  -7   0   9     8096.51     8509.96    504.28 o
  -5   0   9    41671.21    45195.90    902.06 o
  -3   0   9       45.38      175.32     23.99 o
  -1   0   9     6244.51     5839.68    128.70 o
   1   0   9     7550.12     7749.64    177.17 o
   3   0   9     7677.52     7453.65    151.58 o
   5   0   9     1680.91     1255.54    100.19 o
   7   0   9     1111.03      959.48     78.35 o
   9   0   9     4373.22     3995.39    187.93 o
  11   0   9     2166.74     2167.54    185.01 o
  13   0   9      127.81      185.44     85.29 o
  15   0   9     2205.48     2340.91    213.01 o
  17   0   9     1526.10     1370.43    175.96 o
 -19   1   9      783.79     1018.15    117.13 o
 -18   1   9      599.15      661.96    104.90 o
 -17   1   9       16.78       51.41     75.24 o
 -16   1   9     2041.77     2459.37    241.44 o
 -15   1   9      367.37      487.50     92.84 o
 -14   1   9      572.52      295.28    259.85 o
 -13   1   9      284.58      258.03     94.27 o
 -12   1   9      442.63      437.35     57.09 o
 -11   1   9      250.73      306.82     50.26 o
 -10   1   9     6205.50     6777.09    201.78 o
  -9   1   9       63.64       47.46     30.11 o
  -8   1   9      439.30      459.13     41.63 o
  -7   1   9     1372.68     1316.69     40.35 o
  -6   1   9     1062.50     1289.30     40.63 o
  -5   1   9      902.04     1228.44     54.07 o
  -4   1   9     1190.04      962.79     33.06 o
  -3   1   9     3332.69     3788.78     77.89 o
  -2   1   9    14643.92    14801.38    215.68 o
  -1   1   9     2698.39     2676.18     55.49 o
   0   1   9      420.52      419.11     21.36 o
   1   1   9     2030.47     1871.10     44.76 o
   2   1   9       20.31       22.37      9.17 o
   3   1   9      108.27      104.95     13.78 o
   4   1   9    34423.96    36823.34    804.30 o
   5   1   9      191.15      213.58     26.17 o
   6   1   9      366.26      417.35     35.56 o
   7   1   9     3682.62     3639.12    120.32 o
   8   1   9     8455.32     8653.69    237.51 o
   9   1   9     4628.64     4924.14    201.59 o
  10   1   9     1750.44     1694.12    126.34 o
  11   1   9     1191.37     1184.47    119.18 o
  12   1   9     3853.51     3878.44    191.90 o
  13   1   9      167.60      249.11     56.53 o
  14   1   9      662.35      618.07     87.48 o
  15   1   9     1501.70     1450.79    121.84 o
  16   1   9     1608.00     1576.71    128.60 o
  17   1   9       32.85       60.26     67.19 o
 -19   2   9      150.93      160.95     80.56 o
 -18   2   9     1005.13      814.04    427.41 o
 -17   2   9      105.83      159.10     91.21 o
 -16   2   9      570.33      438.94     96.64 o
 -15   2   9      292.90      202.55     79.62 o
 -14   2   9     2737.17     2772.91    181.35 o
 -13   2   9      397.08      433.70    122.56 o
 -12   2   9     5118.84     5762.83    251.34 o
 -11   2   9      218.80      187.58     46.88 o
 -10   2   9       36.93      -15.65     31.32 o
  -9   2   9     2857.80     2963.26    108.67 o
  -8   2   9    11207.60    11635.58    243.11 o
  -7   2   9     1463.75     1590.39     50.27 o
  -6   2   9     8393.90     7860.11    167.07 o
  -5   2   9      405.85      403.49     23.64 o
  -4   2   9    19949.80    21097.09    326.38 o
  -3   2   9     3249.70     3410.24     65.17 o
  -2   2   9    11892.58    12166.83    209.27 o
  -1   2   9      396.36      458.05     25.67 o
   0   2   9     9425.88     8694.85    154.65 o
   1   2   9       12.58        7.19     10.52 o
   2   2   9    21739.46    22623.52    346.67 o
   3   2   9      439.37      466.36     23.11 o
   4   2   9     1965.26     1990.71     53.14 o
   5   2   9       11.36        5.00     17.42 o
   6   2   9    21723.85    21034.49    516.17 o
   7   2   9     2257.53     2493.71     84.33 o
   8   2   9     2056.75     2278.91     91.69 o
   9   2   9        8.37       13.53     31.25 o
  10   2   9      272.61      340.68     47.15 o
  11   2   9     1023.17     1392.66    162.23 o
  12   2   9     4663.49     4768.47    258.10 o
  13   2   9      132.97      109.23     49.64 o
  14   2   9     1620.44     1562.33    121.17 o
  15   2   9      193.41      211.16     74.27 o
  16   2   9      299.10      256.99     75.31 o
  17   2   9       49.86      111.57     71.74 o
 -19   3   9     1693.46     2118.65    239.93 o
 -18   3   9       21.07      -19.31     73.10 o
 -17   3   9      193.46      199.04     87.26 o
 -16   3   9      706.88      732.31    109.35 o
 -15   3   9      954.51     1041.73    114.26 o
 -14   3   9      106.51       59.69     68.15 o
 -13   3   9     4651.42     5250.40    402.46 o
 -12   3   9      654.49      686.84     88.38 o
 -11   3   9     2289.77     2331.23    160.47 o
 -10   3   9     2183.85     2287.15     98.25 o
  -9   3   9      952.65      947.13     53.83 o
  -8   3   9      320.25      274.84     43.84 o
  -7   3   9     9644.29     9818.66    205.60 o
  -6   3   9     1595.47     1740.79     46.64 o
  -5   3   9     4421.24     4496.32     97.39 o
  -4   3   9     7574.05     7717.04    143.29 o
  -3   3   9     1231.81     1232.98     49.50 o
  -2   3   9     3938.58     4013.97     90.67 o
  -1   3   9    11650.42    11953.85    207.46 o
   0   3   9       20.35       31.19     13.38 o
   1   3   9    26813.39    26374.45    430.54 o
   2   3   9      980.52      973.57     39.13 o
   3   3   9      356.50      379.71     23.51 o
   4   3   9     6458.24     6261.10    119.70 o
   5   3   9       60.34       81.94     16.08 o
   6   3   9     1537.81     1623.78     61.21 o
   7   3   9    12682.39    12676.65    295.96 o
   8   3   9       36.41       44.07     29.90 o
   9   3   9     1799.93     2007.24     88.45 o
  10   3   9     1966.89     1905.29     98.75 o
  11   3   9      517.26      507.33     57.08 o
  12   3   9      462.94      439.45     57.53 o
  13   3   9     3426.02     3768.82    160.87 o
  14   3   9       92.12       62.94     62.09 o
  15   3   9     1425.32     1432.43    120.69 o
  16   3   9      382.72      373.42     82.74 o
  17   3   9       24.00       60.36     66.15 o
 -18   4   9       49.46      126.37     85.10 o
 -17   4   9      867.44     1091.42    120.98 o
 -16   4   9      291.94      170.37     83.20 o
 -15   4   9     1029.96     1137.71    119.21 o
 -14   4   9     1450.74     1603.58    216.13 o
 -13   4   9      477.51      690.85     96.89 o
 -12   4   9     1172.04     1380.38     94.24 o
 -11   4   9     3979.43     4280.10    170.79 o
 -10   4   9      244.85      257.42     47.16 o
  -9   4   9     1936.71     1975.82     63.11 o
  -8   4   9     6551.79     6776.35    140.11 o
  -7   4   9      644.04      679.44     35.16 o
  -6   4   9     2322.57     2578.24     57.57 o
  -5   4   9     6633.57     6661.87    130.09 o
  -4   4   9     2584.99     2652.43     74.80 o
  -3   4   9     2934.84     2504.38     60.28 o
  -2   4   9        2.49      -12.10     12.10 o
  -1   4   9    10904.86    11401.66    200.74 o
   0   4   9     4226.13     4024.01     83.76 o
   1   4   9       11.32       19.61     12.41 o
   2   4   9     3294.32     3146.15     77.36 o
   3   4   9     8205.01     7959.35    149.62 o
   4   4   9     1396.88     1456.10     45.80 o
   5   4   9     9883.74     9445.95    197.48 o
   6   4   9     1498.43     1439.44     44.56 o
   7   4   9      206.98      230.77     38.05 o
   8   4   9      291.69      297.99     43.32 o
   9   4   9     1894.85     2045.59    141.06 o
  10   4   9       75.24       93.68     42.51 o
  11   4   9     2662.06     2631.21    120.79 o
  12   4   9     2171.80     2220.43    162.39 o
  13   4   9     1083.67     1096.48     81.09 o
  14   4   9      848.25      711.41    117.16 o
  15   4   9     2213.88     2367.88    156.15 o
  16   4   9      187.10      217.59     73.76 o
  17   4   9      600.29      511.25    154.32 o
 -18   5   9       53.83      107.14     86.44 o
 -17   5   9      196.54      300.55     91.32 o
 -16   5   9     2812.69     3150.08    298.08 o
 -15   5   9       17.26        2.80     68.69 o
 -14   5   9       12.03       18.01     68.94 o
 -13   5   9      952.42      972.49    110.62 o
 -12   5   9      655.00      808.06     80.17 o
 -11   5   9        3.39       75.64     48.06 o
 -10   5   9    14790.14    15185.83    462.44 o
  -9   5   9       98.76      122.35     24.91 o
  -8   5   9     6950.94     7427.34    164.60 o
  -7   5   9       30.16       13.59     18.37 o
  -6   5   9      486.81      543.88     32.26 o
  -5   5   9     1419.61     1447.27     57.66 o
  -4   5   9     6595.32     6274.77    116.66 o
  -3   5   9       25.47       29.64     15.83 o
  -2   5   9    17056.03    17459.62    314.62 o
  -1   5   9      435.70      464.49     27.06 o
   0   5   9     1266.49     1307.61     44.50 o
   1   5   9     6867.97     7119.64    125.97 o
   2   5   9     6843.12     6520.83    134.36 o
   3   5   9      230.38      252.43     25.99 o
   4   5   9    16704.38    16285.62    283.19 o
   5   5   9      758.25      747.22     38.20 o
   6   5   9      864.95      827.97     59.17 o
   7   5   9     1484.60     1393.33     93.19 o
   8   5   9      348.00      321.70     52.39 o
   9   5   9      131.86       76.73     48.52 o
  10   5   9     3237.33     3320.10    140.84 o
  11   5   9      154.42      110.35     45.88 o
  12   5   9      897.60      909.07     75.90 o
  13   5   9        6.52       -0.50     44.54 o
  14   5   9       64.05       24.81     59.20 o
  15   5   9     1378.77     1299.27    113.92 o
  16   5   9      723.23      883.98     96.87 o
 -18   6   9      902.01     1117.30    133.31 o
 -17   6   9       86.83       20.35     90.50 o
 -16   6   9      625.37      594.88    117.16 o
 -15   6   9      600.52      619.63    106.72 o
 -14   6   9     1789.74     1732.41    145.70 o
 -13   6   9      583.65      665.85    105.96 o
 -12   6   9     1062.81     1348.27    123.66 o
 -11   6   9      394.97      935.82    180.37 o
 -10   6   9     1240.01     1213.50     69.05 o
  -9   6   9     1418.18     1420.14     64.08 o
  -8   6   9     8768.96     8786.54    209.30 o
  -7   6   9      125.28       75.89     22.48 o
  -6   6   9     6972.52     7259.09    136.47 o
  -5   6   9     1217.93     1097.65     46.16 o
  -4   6   9     3529.95     3484.11     95.31 o
  -3   6   9     9650.05    10386.27    189.92 o
  -2   6   9     3834.61     3713.29     93.28 o
  -1   6   9       38.70       79.68     15.07 o
   0   6   9     4911.83     4707.19     98.91 o
   1   6   9       10.23       18.02     15.45 o
   2   6   9     6711.75     6635.76    132.09 o
   3   6   9       44.30       48.68     21.51 o
   4   6   9      170.19      118.96     33.89 o
   5   6   9    11972.59    12248.61    223.30 o
   6   6   9     3687.80     3637.14    100.50 o
   7   6   9      979.30      946.91     52.88 o
   8   6   9      421.42      350.95    147.50 o
   9   6   9     2253.80     2028.51    113.13 o
  10   6   9      485.93      497.78     65.78 o
  11   6   9     1419.49     1180.65    176.11 o
  12   6   9     4631.01     4315.76    172.93 o
  13   6   9      443.20      514.76     85.48 o
  14   6   9      620.34      527.55     94.44 o
  15   6   9      344.53      348.68     78.57 o
  16   6   9      807.80      747.80     96.06 o
 -17   7   9      113.59       70.05     87.86 o
 -16   7   9       35.57       63.98     86.76 o
 -15   7   9      404.05      470.14    105.72 o
 -14   7   9        2.67      -70.61     70.61 o
 -13   7   9     1350.77     1725.03    147.19 o
 -12   7   9      140.12      235.49     78.24 o
 -11   7   9      172.15      163.49     39.74 o
 -10   7   9      286.45      201.86     40.36 o
  -9   7   9      690.82      761.50     63.12 o
  -8   7   9      341.44      328.27     39.86 o
  -7   7   9     7734.97     7889.60    170.15 o
  -6   7   9      766.64      764.41     40.28 o
  -5   7   9     3060.64     2904.97     79.08 o
  -4   7   9     2049.80     2004.82     59.07 o
  -3   7   9        1.00       16.58     18.46 o
  -2   7   9     1119.34     1100.14     38.62 o
  -1   7   9     3634.41     3749.33     82.88 o
   0   7   9      999.33     1011.55     42.66 o
   1   7   9    10870.99    10185.43    185.07 o
   2   7   9       30.67       28.45     20.67 o
   3   7   9        9.14      -17.07     21.01 o
   4   7   9     3074.84     2895.51     90.64 o
   5   7   9     2878.52     2662.57     98.79 o
   6   7   9      482.00      370.62     54.95 o
   7   7   9    13810.41    14173.17    354.94 o
   8   7   9      498.90      417.47     41.58 o
   9   7   9      579.66      427.51     82.75 o
  10   7   9       15.51       35.09     59.00 o
  11   7   9      181.40      190.15     72.40 o
  12   7   9      115.42       75.74     68.00 o
  13   7   9     4652.36     4855.60    244.65 o
  14   7   9        0.13       52.67    116.63 o
  15   7   9      442.69      377.56    167.13 o
 -16   8   9       23.14      120.62     95.32 o
 -15   8   9     1018.00     1074.00    135.84 o
 -14   8   9     1366.62     1340.64    165.62 o
 -13   8   9      678.32      802.42    120.08 o
 -12   8   9     3529.80     3595.10    212.72 o
 -11   8   9     1198.50     1433.85     92.78 o
 -10   8   9      319.98      314.19     48.97 o
  -9   8   9      344.33      372.91     49.74 o
  -8   8   9     3747.47     3978.78    128.73 o
  -7   8   9      302.47      240.86     38.66 o
  -6   8   9     5278.96     5488.02    143.31 o
  -5   8   9     1135.75     1092.28     56.36 o
  -4   8   9      262.45      212.52     25.33 o
  -3   8   9     1791.29     1801.75     58.87 o
  -2   8   9     1189.26     1192.56     44.87 o
  -1   8   9     2361.72     2221.74     63.74 o
   0   8   9     9608.96     9800.81    184.88 o
   1   8   9      859.18      769.05     46.88 o
   2   8   9      758.98      845.86     45.47 o
   3   8   9      212.45      174.19     47.15 o
   4   8   9     8929.28     8153.30    190.98 o
   5   8   9       34.03       18.14     28.75 o
   6   8   9     5513.77     5597.09    174.08 o
   7   8   9      492.84      450.17     49.11 o
   8   8   9     3839.81     3694.94    125.08 o
   9   8   9     2265.30     2254.54    161.58 o
  10   8   9      422.82      391.46     90.08 o
  11   8   9        9.20       34.63     69.50 o
  12   8   9     1129.14     1247.19    127.26 o
  13   8   9      573.38      589.61    121.79 o
  14   8   9      794.08      970.20    113.90 o
  15   8   9      687.60      662.60    101.32 o
 -16   9   9     1221.48     1301.53    281.28 o
 -15   9   9      482.02      454.05    121.20 o
 -14   9   9      472.52      375.76    115.10 o
 -13   9   9       71.50      -41.42     83.91 o
 -12   9   9      309.69      308.97     54.07 o
 -11   9   9       94.52       91.54     41.02 o
 -10   9   9     2963.84     3205.23    126.16 o
  -9   9   9     1382.65     1428.36    104.44 o
  -8   9   9      186.46      223.35     50.82 o
  -7   9   9      206.24      173.13     40.60 o
  -6   9   9      194.67      154.25     45.82 o
  -5   9   9     1318.52     1320.08     72.48 o
  -4   9   9     2843.42     2919.82    110.33 o
  -3   9   9      183.46      173.99     32.96 o
  -2   9   9     4828.42     4642.07    117.51 o
  -1   9   9     4297.23     4096.36    108.45 o
   0   9   9     2373.69     2164.52     79.13 o
   1   9   9      146.43      151.20     41.48 o
   2   9   9     3605.64     3558.24    111.70 o
   3   9   9     3342.32     3211.16    117.97 o
   4   9   9    11868.71    11385.81    310.34 o
   5   9   9        2.41       15.97     35.42 o
   6   9   9      538.79      613.45     60.42 o
   7   9   9      707.76      676.85     62.33 o
   8   9   9     1169.80     1241.97     73.70 o
   9   9   9      219.12      204.98     50.89 o
  10   9   9     4619.56     4351.20    241.29 o
  11   9   9      299.89      187.09     86.97 o
  12   9   9     2201.08     2309.58    175.15 o
  13   9   9      137.71       93.70     80.60 o
  14   9   9       13.52       44.89     73.56 o
 -15  10   9      142.47      242.37    179.84 o
 -14  10   9      147.53       66.67    104.34 o
 -13  10   9       73.06       23.77     94.30 o
 -12  10   9      461.19      440.13     52.99 o
 -11  10   9     1157.45     1136.63    107.14 o
 -10  10   9      357.95      340.08     63.91 o
  -9  10   9     4399.05     4441.49    161.72 o
  -8  10   9     1424.59     1403.45    110.41 o
  -7  10   9      315.99      363.58     87.83 o
  -6  10   9     1362.26     1385.23     99.47 o
  -5  10   9     1896.52     2057.02    133.02 o
  -4  10   9      995.97     1095.64     74.86 o
  -3  10   9     3046.05     3347.27    122.48 o
  -2  10   9       12.59       26.13     36.09 o
  -1  10   9     2252.99     2311.12    103.95 o
   0  10   9      205.77      179.40     40.09 o
   1  10   9      449.51      490.18     58.87 o
   2  10   9       54.44       48.54     42.98 o
   3  10   9     2844.93     2839.69    114.81 o
   4  10   9       77.43       65.19     45.69 o
   5  10   9      562.46      668.78     81.85 o
   6  10   9     1575.94     1615.49    132.96 o
   7  10   9       16.95      -27.30     38.08 o
   8  10   9        1.55      -33.27     36.11 o
   9  10   9     1351.71     1333.16     77.92 o
  10  10   9      613.49      532.71    116.89 o
  11  10   9     3724.28     4005.34    257.91 o
  12  10   9      857.14      942.06    129.31 o
  13  10   9       20.10       13.42     81.28 o
 -14  11   9      489.94      452.29    223.99 o
 -13  11   9     1212.57     1235.43    168.41 o
 -12  11   9      618.82      604.14     66.57 o
 -11  11   9       89.60       63.35     52.79 o
 -10  11   9      196.24      228.60     61.40 o
  -9  11   9      326.68      355.59     97.65 o
  -8  11   9      825.97      835.71    102.54 o
  -7  11   9     2841.37     3110.39    166.20 o
  -6  11   9        1.29      -46.16     50.47 o
  -5  11   9     1020.41     1185.65    150.56 o
  -4  11   9      355.19      378.79    108.26 o
  -3  11   9        1.94      -28.88     28.88 o
  -2  11   9      555.05      532.26     58.54 o
  -1  11   9     1725.90     1929.97    121.27 o
   0  11   9      176.78      239.45     66.34 o
   1  11   9     4178.62     3997.35    183.43 o
   2  11   9     2647.06     2592.81    146.51 o
   3  11   9       45.45       69.19     49.02 o
   4  11   9      998.44     1020.46     87.81 o
   5  11   9      253.35      257.90     70.31 o
   6  11   9      333.13      293.16     70.83 o
   7  11   9     3722.80     3680.86    149.27 o
   8  11   9      867.29      854.20     75.87 o
   9  11   9      170.59      187.73     51.15 o
  10  11   9      336.59      282.74     54.65 o
  11  11   9      246.69      216.84    101.34 o
  12  11   9      195.56      233.24    100.11 o
 -13  12   9      214.86      336.42    234.33 o
 -12  12   9     1857.45     1859.72    456.66 o
 -11  12   9      900.68      889.59    106.16 o
 -10  12   9       15.43       -2.89     73.26 o
  -9  12   9        6.70      -11.40     83.56 o
  -8  12   9      981.18      873.87    138.38 o
  -7  12   9      376.13      391.92    103.59 o
  -6  12   9     3308.40     3601.29    348.05 o
  -5  12   9      360.89      355.64    119.70 o
  -4  12   9     2665.54     2505.07    213.36 o
  -3  12   9      311.77      587.87    113.84 o
  -2  12   9     3551.65     3704.68    139.24 o
  -1  12   9     1936.49     2160.74    104.97 o
   0  12   9     4207.97     4026.41    188.54 o
   1  12   9       61.28      102.74     67.60 o
   2  12   9     1860.20     1966.68    138.35 o
   3  12   9      159.19      106.34     87.10 o
   4  12   9       70.63       27.28     70.24 o
   5  12   9        8.06      -30.42     66.44 o
   6  12   9     3348.83     3659.99    215.87 o
   7  12   9       13.94       39.25     63.57 o
   8  12   9     1841.82     1729.22    105.63 o
   9  12   9     1201.41     1357.09     91.16 o
  10  12   9      250.12      153.62     44.89 o
  11  12   9       57.46       73.14    102.97 o
 -11  13   9     1055.19     1074.37    132.73 o
 -10  13   9     3490.52     3843.11    235.93 o
  -9  13   9      678.27      783.68    134.04 o
  -8  13   9      577.00      484.14    120.78 o
  -7  13   9      573.88      964.45    229.59 o
  -6  13   9       10.41      -31.88    147.10 o
  -5  13   9      671.45      671.32    202.24 o
  -4  13   9     1588.15     1953.43    208.24 o
  -3  13   9      226.34      226.38     84.67 o
  -2  13   9     1232.95     1287.82     81.45 o
  -1  13   9     2013.94     2297.34    147.51 o
   0  13   9       13.99        0.79     65.80 o
   1  13   9      452.42      628.79     97.07 o
   2  13   9     1542.51     1648.47    137.27 o
   3  13   9      190.10      131.04     94.79 o
   4  13   9     1623.99     2013.11    282.57 o
   5  13   9      382.94      637.08    194.05 o
   6  13   9      337.03      238.06     94.56 o
   7  13   9       95.82      135.67     82.77 o
   8  13   9        2.66      -63.95     67.12 o
   9  13   9      501.46      424.13     72.57 o
  -9  14   9      432.98      567.24    132.72 o
  -8  14   9        0.61        6.89    157.01 o
  -7  14   9      348.36      110.70    160.89 o
  -6  14   9      127.92       54.06    163.90 o
  -5  14   9     2015.20     1992.65    306.05 o
  -4  14   9        0.87      -79.26    166.92 o
  -3  14   9     1830.35     2149.62    151.98 o
  -2  14   9     1054.00     1124.96    189.80 o
  -1  14   9     1510.90     1807.25    130.10 o
   0  14   9      142.84      166.49     72.24 o
   1  14   9       19.42       46.13     75.59 o
   2  14   9        0.01       59.92     86.78 o
   3  14   9     1546.94     1672.91    361.94 o
   4  14   9       67.04      181.35    174.45 o
   5  14   9      218.92      138.49    163.69 o
   6  14   9      102.86       10.12    150.98 o
   7  14   9       20.93       13.26     88.48 o
  -6  15   9       43.24       44.58    185.87 o
  -5  15   9      171.15      470.38    220.54 o
  -4  15   9     1701.15     2072.55    331.68 o
  -3  15   9       54.41      270.08    226.14 o
  -2  15   9     2272.66     2414.20    259.53 o
  -1  15   9      187.61      284.97    159.64 o
   0  15   9        3.38      111.57     72.11 o
   1  15   9      634.75      726.45    117.55 o
   2  15   9     1758.98     2528.50    350.85 o
   3  15   9      154.51      233.08    108.94 o
   4  15   9     1660.33     1552.21    287.96 o
 -18   0  10     1550.31     2367.62    240.14 o
 -16   0  10      285.29      -78.83     99.50 o
 -12   0  10    14926.17    16855.13    624.78 o
 -10   0  10      711.80      683.37     87.45 o
  -8   0  10     2825.17     2967.93    124.78 o
  -6   0  10    21050.84    22126.65    462.35 o
  -4   0  10    12888.96    12687.02    251.88 o
  -2   0  10      103.81       59.26     23.24 o
   0   0  10     1443.14     1468.85     58.00 o
   2   0  10     8585.04     7603.09    240.80 o
   4   0  10      346.10      335.04     35.67 o
   6   0  10      649.92      677.31     56.15 o
   8   0  10    12051.00    12585.62    466.85 o
  10   0  10     4588.80     4619.45    216.99 o
  12   0  10      537.59      333.62    103.60 o
  14   0  10      495.93      501.82    124.06 o
  16   0  10     3612.13     3365.67    275.46 o
 -19   1  10      101.39       34.67     83.10 o
 -18   1  10       21.56       65.86     75.84 o
 -17   1  10     1358.20      969.78    501.18 o
 -16   1  10        2.63       71.65     80.17 o
 -15   1  10      542.43      339.44    232.17 o
 -14   1  10     1292.95      209.13    115.66 o
 -13   1  10      985.70      965.35    110.84 o
 -12   1  10       12.85       30.38     44.83 o
 -11   1  10     1291.96     1401.80    116.14 o
 -10   1  10      425.31      470.62     56.33 o
  -9   1  10      750.01      814.90     54.95 o
  -8   1  10     2655.64     2751.49     91.49 o
  -7   1  10     3189.91     3338.11     83.07 o
  -6   1  10     6768.89     7253.24    141.84 o
  -5   1  10    14081.85    14448.15    209.65 o
  -4   1  10      891.67      850.31     28.57 o
  -3   1  10    11324.86    10607.97    167.97 o
  -2   1  10     2831.99     2783.41     56.13 o
  -1   1  10       23.17       26.33     11.84 o
   0   1  10     6456.82     6621.05    118.98 o
   1   1  10    20223.88    21623.04    337.89 o
   2   1  10      118.92      155.05     13.55 o
   3   1  10    12884.59    12837.51    197.99 o
   4   1  10     4235.70     4097.56     91.32 o
   5   1  10     3221.51     3571.43     95.66 o
   6   1  10     3229.52     3380.09    115.70 o
   7   1  10     3545.82     3466.92    137.26 o
   8   1  10     4678.75     4819.23    153.11 o
   9   1  10     3009.99     3095.08    185.02 o
  10   1  10     6492.19     6662.86    232.09 o
  11   1  10      413.16      472.01     63.11 o
  12   1  10      820.93      846.83     77.76 o
  13   1  10      606.64      559.54     86.07 o
  14   1  10      222.00      178.17     72.83 o
  15   1  10     2432.71     2435.57    159.88 o
  16   1  10       34.78      -54.24     63.26 o
  17   1  10      470.61      499.46     94.02 o
 -19   2  10      329.82      200.35    130.41 o
 -18   2  10       14.11       76.91     94.66 o
 -17   2  10      151.68      119.41     88.23 o
 -16   2  10       97.98       90.74    187.91 o
 -15   2  10     3496.02     3917.30    214.74 o
 -14   2  10      472.68      363.97     85.81 o
 -13   2  10      585.42      922.30    120.07 o
 -12   2  10       12.94       10.06     51.54 o
 -11   2  10      675.94      740.21     75.24 o
 -10   2  10     2009.00     2312.83    116.54 o
  -9   2  10     7715.54     8102.69    231.05 o
  -8   2  10      108.99      104.95     19.98 o
  -7   2  10    14799.26    15118.70    280.11 o
  -6   2  10     3882.60     3884.21     89.31 o
  -5   2  10     5877.84     5914.44    100.34 o
  -4   2  10     2990.07     3049.52     69.90 o
  -3   2  10     5169.02     5252.96     92.71 o
  -2   2  10     3134.32     3313.97     70.01 o
  -1   2  10    21648.52    20860.92    371.82 o
   0   2  10      125.99      166.16     19.38 o
   1   2  10    13974.69    15287.01    278.50 o
   2   2  10     1774.86     1853.25     43.71 o
   3   2  10       13.22       17.13     12.67 o
   4   2  10     5942.33     6572.37    132.71 o
   5   2  10    12936.30    12692.17    264.70 o
   6   2  10     1415.57     1594.56     67.62 o
   7   2  10      390.43      362.13     40.24 o
   8   2  10      122.97       84.45     36.07 o
   9   2  10     1002.11     1006.68     66.23 o
  10   2  10      449.23      482.57     59.56 o
  11   2  10     4173.04     4308.44    167.87 o
  12   2  10        2.10       -9.19     44.21 o
  13   2  10     7135.28     7218.46    310.62 o
  14   2  10       21.96      -17.15     58.18 o
  15   2  10      124.11      159.73     74.24 o
  16   2  10       11.46       30.75     67.15 o
  17   2  10      439.83      401.34     89.20 o
 -19   3  10       87.17       31.52     82.97 o
 -18   3  10       33.49      -22.64     76.68 o
 -17   3  10      514.59      638.54    110.02 o
 -16   3  10     1123.82     1050.42    127.04 o
 -15   3  10      582.13      694.32    107.48 o
 -14   3  10      897.91      851.39    110.55 o
 -13   3  10       69.99       57.05     68.02 o
 -12   3  10     2963.49     3296.29    149.42 o
 -11   3  10      297.17      214.36     83.19 o
 -10   3  10     2213.62     2449.56    105.95 o
  -9   3  10     3151.87     3102.33    102.85 o
  -8   3  10     2532.34     2703.44     66.42 o
  -7   3  10     1242.83     1264.89     46.53 o
  -6   3  10     5137.61     5026.97    104.07 o
  -5   3  10      922.35      952.42     30.19 o
  -4   3  10     3607.95     3325.77     88.32 o
  -3   3  10     1899.73     1776.94     46.60 o
  -2   3  10     5997.96     5755.48    142.10 o
  -1   3  10      207.20      194.90     22.04 o
   0   3  10    10185.48     9813.05    186.44 o
   1   3  10     4151.05     3915.19     77.87 o
   2   3  10        0.48       -2.02     10.54 o
   3   3  10     4725.38     5049.90    112.14 o
   4   3  10     5417.10     4834.41     99.47 o
   5   3  10      761.96      801.82     33.20 o
   6   3  10    11899.33    11724.38    250.93 o
   7   3  10     2741.07     2573.62     92.03 o
   8   3  10     3465.97     3380.75    122.96 o
   9   3  10      196.14      242.29     48.04 o
  10   3  10      863.97      982.73     86.41 o
  11   3  10     1554.32     1485.76     92.78 o
  12   3  10     1725.72     1916.02    107.20 o
  13   3  10      977.20     1048.27    103.83 o
  14   3  10     2250.40     2265.59    153.31 o
  15   3  10       59.69      114.90     73.22 o
  16   3  10      118.80      178.30     75.31 o
  17   3  10      246.05      285.91     83.11 o
 -18   4  10     2547.24     2822.92    274.60 o
 -17   4  10      536.36      531.14    103.67 o
 -16   4  10      154.65      232.65     85.43 o
 -15   4  10      166.32       66.67     81.75 o
 -14   4  10      492.84      574.86     96.68 o
 -13   4  10     3418.93     3419.73    196.13 o
 -12   4  10    10111.43    10458.64    718.82 o
 -11   4  10      119.46       84.58     50.80 o
 -10   4  10     2900.23     3160.62    142.73 o
  -9   4  10     1297.45     1380.71     91.34 o
  -8   4  10      634.08      639.64     37.22 o
  -7   4  10      187.19      225.81     24.01 o
  -6   4  10      149.18      121.89     21.45 o
  -5   4  10     2824.75     2869.04     71.87 o
  -4   4  10    14397.71    14240.20    260.99 o
  -3   4  10     3590.61     3703.01     76.23 o
  -2   4  10       10.33       11.58     13.55 o
  -1   4  10     8302.46     8331.99    154.44 o
   0   4  10     2470.54     2590.88     63.89 o
   1   4  10      610.99      573.72     27.07 o
   2   4  10     4356.49     4014.82     88.42 o
   3   4  10        0.77       -0.39     15.62 o
   4   4  10      427.38      432.84     26.92 o
   5   4  10      715.37      686.62     37.58 o
   6   4  10      144.41      150.44     19.62 o
   7   4  10     6579.74     6230.16    182.15 o
   8   4  10    16713.21    16660.44    493.10 o
   9   4  10      486.40      560.66     62.51 o
  10   4  10     1630.58     1685.79    120.42 o
  11   4  10       80.95       44.04     45.30 o
  12   4  10        7.33       35.70     46.65 o
  13   4  10       24.74       13.98     60.74 o
  14   4  10      306.11      276.74     78.22 o
  15   4  10        6.12      -19.59     61.12 o
  16   4  10     5272.73     5281.73    255.46 o
 -18   5  10        1.37       -8.04     80.92 o
 -17   5  10     2743.97     3333.50    203.87 o
 -16   5  10      135.42      168.63     88.10 o
 -15   5  10        0.82       32.08     76.61 o
 -14   5  10      356.27      322.33     88.08 o
 -13   5  10     1577.25     1319.25    287.20 o
 -12   5  10        0.95      -60.98     60.98 o
 -11   5  10     1384.87     1518.09    101.80 o
 -10   5  10       27.88       44.53     53.92 o
  -9   5  10     5144.12     5330.25    145.23 o
  -8   5  10      740.55      791.94     41.07 o
  -7   5  10     7011.25     6910.21    130.21 o
  -6   5  10      740.12      708.18     38.57 o
  -5   5  10     8913.68     9034.57    170.98 o
  -4   5  10     1931.59     2000.98     56.76 o
  -3   5  10    10622.87    10569.20    180.79 o
  -2   5  10      521.72      545.56     30.80 o
  -1   5  10      658.21      562.13     40.05 o
   0   5  10     2232.06     2228.68     58.73 o
   1   5  10    10454.54    10024.39    170.71 o
   2   5  10      379.43      377.23     32.51 o
   3   5  10    20491.97    20104.97    398.11 o
   4   5  10       39.59        8.77     18.10 o
   5   5  10      309.45      308.76     28.29 o
   6   5  10       72.44      101.42     21.66 o
   7   5  10     3761.22     3704.21    134.28 o
   8   5  10      172.44      117.64     47.51 o
   9   5  10     7034.24     6873.99    296.71 o
  10   5  10      195.89      177.98     70.24 o
  11   5  10     3069.92     3056.20    139.69 o
  12   5  10       22.63      -18.88     57.65 o
  13   5  10     1410.77     1652.57    132.05 o
  14   5  10      125.09      130.43     68.08 o
  15   5  10     2630.58     2739.31    205.47 o
  16   5  10      439.87      347.62     82.00 o
 -18   6  10      840.99     1258.22    182.85 o
 -17   6  10      282.49      321.28    104.56 o
 -16   6  10      360.47      302.05     98.53 o
 -15   6  10     2316.05     2717.79    249.40 o
 -14   6  10       10.00       -7.50     73.01 o
 -13   6  10      748.43      891.57    112.95 o
 -12   6  10     1882.87     1824.34    143.58 o
 -11   6  10     3110.18     2584.43    363.12 o
 -10   6  10      886.10      942.87     62.81 o
  -9   6  10     2714.21     2562.61    174.87 o
  -8   6  10     3598.22     3340.31    190.48 o
  -7   6  10      664.33      600.20     39.65 o
  -6   6  10     2905.01     2893.57     78.50 o
  -5   6  10      549.22      603.89     38.09 o
  -4   6  10     1875.27     1804.36     76.00 o
  -3   6  10      592.11      511.93     34.58 o
  -2   6  10       71.03       96.76     20.09 o
  -1   6  10    17344.63    17146.15    292.18 o
   0   6  10      229.92      155.11     33.09 o
   1   6  10        4.70       -7.75     15.69 o
   2   6  10     7222.39     6651.94    159.70 o
   3   6  10        2.69       12.02     20.69 o
   4   6  10       67.97       18.57     20.92 o
   5   6  10    17260.67    16959.07    341.84 o
   6   6  10     4975.45     4926.41    133.09 o
   7   6  10     3835.22     3547.29    190.49 o
   8   6  10     4031.20     3955.80    294.23 o
   9   6  10      232.25      145.86     53.14 o
  10   6  10     2620.43     2460.79    181.67 o
  11   6  10     2762.25     2818.58    188.67 o
  12   6  10        6.26      -32.43     62.89 o
  13   6  10     3422.65     3465.66    197.86 o
  14   6  10      876.80      915.66    106.99 o
  15   6  10      106.93      120.05     71.74 o
 -17   7  10       55.51      129.75     92.42 o
 -16   7  10       92.02       81.16    107.90 o
 -15   7  10      614.73      446.93    144.19 o
 -14   7  10     1576.02     1889.88    159.19 o
 -13   7  10      238.41      229.44     85.63 o
 -12   7  10      452.14      567.02    105.06 o
 -11   7  10       81.67       40.33     58.59 o
 -10   7  10     6209.30     6455.54    187.78 o
  -9   7  10      445.62      383.60     67.80 o
  -8   7  10     1069.90     1196.61     67.08 o
  -7   7  10      235.18      221.76     34.76 o
  -6   7  10    10708.14    10601.79    203.30 o
  -5   7  10        2.71       -6.80     23.20 o
  -4   7  10     4110.43     3936.39     87.75 o
  -3   7  10     2569.84     2572.61     71.48 o
  -2   7  10     6509.82     6188.47    146.96 o
  -1   7  10      176.72      127.72     25.99 o
   0   7  10     5616.09     5505.84    115.46 o
   1   7  10     1357.55     1447.01     47.79 o
   2   7  10      723.09      800.89     42.12 o
   3   7  10     1145.80     1073.83     72.22 o
   4   7  10     4765.06     4464.03    129.86 o
   5   7  10      912.93      820.71     55.86 o
   6   7  10     2599.67     2383.05     91.35 o
   7   7  10     2082.90     2038.00     85.80 o
   8   7  10     5551.50     5892.39    247.51 o
   9   7  10      520.84      461.37     87.06 o
  10   7  10     2648.58     2730.57    174.91 o
  11   7  10      100.99       90.97     70.91 o
  12   7  10     1009.33      891.94    111.61 o
  13   7  10        7.41       24.78     70.25 o
  14   7  10     1047.67     1076.15    118.87 o
  15   7  10       12.53      -61.14     67.36 o
 -16   8  10        5.81       37.63     95.86 o
 -15   8  10      419.92      714.14    153.45 o
 -14   8  10      193.94      223.10     99.75 o
 -13   8  10     2789.62     3012.14    202.83 o
 -12   8  10     1742.15     2006.32    295.60 o
 -11   8  10       56.07       36.31     41.56 o
 -10   8  10        4.58      -35.51     35.51 o
  -9   8  10     2053.84     2013.77    168.03 o
  -8   8  10     1476.30     1512.10     96.78 o
  -7   8  10     1143.03      960.60    104.14 o
  -6   8  10     3720.76     3567.31    121.81 o
  -5   8  10     1063.33     1075.06     60.87 o
  -4   8  10     8322.14     8105.73    160.62 o
  -3   8  10      128.71      157.78     25.30 o
  -2   8  10       83.91       58.41     23.05 o
  -1   8  10     2889.04     2855.33     74.48 o
   0   8  10       25.43       28.38     21.71 o
   1   8  10     1765.02     1735.25     65.13 o
   2   8  10     7864.50     7642.16    182.53 o
   3   8  10      566.74      535.37     46.75 o
   4   8  10      549.89      425.26     45.06 o
   5   8  10     2867.91     2799.86    112.96 o
   6   8  10     1111.51     1052.96     69.88 o
   7   8  10     3940.73     3826.47    132.88 o
   8   8  10      330.66      358.34     43.50 o
   9   8  10      370.76      341.20     88.11 o
  10   8  10     2449.62     2565.37    181.02 o
  11   8  10      954.45      968.30    123.51 o
  12   8  10      449.52      385.65     97.54 o
  13   8  10     1410.70     1260.11    205.47 o
  14   8  10      374.64      237.49     86.51 o
 -16   9  10       87.58      144.95    185.65 o
 -15   9  10        2.12      -10.54     94.25 o
 -14   9  10      199.94      203.80    103.95 o
 -13   9  10      493.99      530.47    118.50 o
 -12   9  10      329.85      284.97     44.51 o
 -11   9  10     4194.01     4261.94    181.87 o
 -10   9  10      387.12      388.46     58.08 o
  -9   9  10     4089.27     3793.62    451.65 o
  -8   9  10     1859.85     1908.17    100.89 o
  -7   9  10      850.86      919.64     80.84 o
  -6   9  10      338.02      320.96     59.31 o
  -5   9  10     1908.61     1966.45    102.46 o
  -4   9  10      442.86      505.35     39.25 o
  -3   9  10     3728.54     3629.36    107.70 o
  -2   9  10       10.82        4.26     28.01 o
  -1   9  10        0.83      -12.16     26.77 o
   0   9  10      109.21       73.72     28.56 o
   1   9  10     5512.12     5448.04    178.35 o
   2   9  10      186.28      151.72     44.39 o
   3   9  10    14178.12    13791.55    331.25 o
   4   9  10       25.58       18.64     33.87 o
   5   9  10      758.81      834.78     69.61 o
   6   9  10      354.57      368.44     54.09 o
   7   9  10     2635.16     2786.41    115.51 o
   8   9  10      155.85       71.88     38.97 o
   9   9  10     3109.51     2971.16    106.46 o
  10   9  10      413.38      408.94    101.81 o
  11   9  10      155.60      188.47     92.96 o
  12   9  10      600.00      650.34    114.65 o
  13   9  10     1006.18     1090.91    131.13 o
 -15  10  10      174.95       28.86    189.31 o
 -14  10  10       49.18      180.73    113.21 o
 -13  10  10      149.79      146.59    107.05 o
 -12  10  10     1505.75     1447.46    156.76 o
 -11  10  10        0.01      -34.68     45.46 o
 -10  10  10     1588.27     1601.74    109.55 o
  -9  10  10     1003.17      975.59    113.52 o
  -8  10  10        3.13       14.67     54.65 o
  -7  10  10     1211.47     1246.48    107.24 o
  -6  10  10     5333.18     5707.65    203.29 o
  -5  10  10      119.10       92.07     53.54 o
  -4  10  10     5035.05     5066.74    166.74 o
  -3  10  10        3.06       15.71     33.38 o
  -2  10  10     1178.59     1289.35     78.75 o
  -1  10  10     1154.19     1369.53     80.80 o
   0  10  10      837.00      934.53     62.85 o
   1  10  10      336.38      231.68     51.03 o
   2  10  10     3555.86     3674.30    133.93 o
   3  10  10        6.58      -23.23     46.38 o
   4  10  10      201.31      163.53     50.06 o
   5  10  10     2177.00     2200.95    165.84 o
   6  10  10       18.86        9.15     51.08 o
   7  10  10      708.55      754.07     69.80 o
   8  10  10      626.49      598.86     62.62 o
   9  10  10        1.60      -34.33     34.33 o
  10  10  10     2774.08     2733.94    204.12 o
  11  10  10      260.94      233.89     98.10 o
  12  10  10       77.16       28.02     86.17 o
  13  10  10      558.52      525.01    113.76 o
 -14  11  10     1139.30     1878.29    320.26 o
 -13  11  10      291.84      248.25    120.00 o
 -12  11  10       10.37      -20.15     46.58 o
 -11  11  10     1146.85      916.81    104.88 o
 -10  11  10       78.47      141.13     72.47 o
  -9  11  10      223.85      167.88     74.75 o
  -8  11  10     3270.52     3458.75    208.95 o
  -7  11  10        1.34      -43.77     74.02 o
  -6  11  10     2896.68     3283.55    175.31 o
  -5  11  10     1273.43     1482.96    168.33 o
  -4  11  10       74.88      128.67     92.45 o
  -3  11  10     1187.06     1217.14     75.36 o
  -2  11  10     1505.64     1471.22     86.82 o
  -1  11  10      642.71      667.92     78.74 o
   0  11  10     4523.45     4634.98    201.17 o
   1  11  10     2028.92     2122.05    203.27 o
   2  11  10       41.15      -19.13     64.66 o
   3  11  10      117.24      147.12     59.28 o
   4  11  10     2249.62     2203.32    139.56 o
   5  11  10      501.83      361.71     79.11 o
   6  11  10     1169.19     1244.81    115.55 o
   7  11  10      396.97      361.52     63.85 o
   8  11  10      481.18      497.82     73.02 o
   9  11  10      596.75      736.95     75.70 o
  10  11  10      609.59      629.00    127.94 o
  11  11  10      132.56      100.54     96.39 o
 -12  12  10      313.40      316.47     70.63 o
 -11  12  10       61.14      -74.19     74.19 o
 -10  12  10       12.61      -22.51     76.33 o
  -9  12  10     1677.63     1740.65    160.69 o
  -8  12  10       48.18       84.62     85.06 o
  -7  12  10     1170.37     1587.31    261.47 o
  -6  12  10      443.88      348.91    165.19 o
  -5  12  10      675.38      769.19    150.99 o
  -4  12  10      743.06      680.55    143.45 o
  -3  12  10     3631.98     3866.24    140.61 o
  -2  12  10        1.31       17.40     40.51 o
  -1  12  10     4447.85     4879.35    168.35 o
   0  12  10      321.33      388.13     78.25 o
   1  12  10     1864.44     2027.55    140.17 o
   2  12  10      392.10      444.26    132.23 o
   3  12  10      102.48       68.62     88.62 o
   4  12  10      367.67      353.67     94.35 o
   5  12  10     4431.73     4157.96    234.24 o
   6  12  10        7.36      -36.97     70.64 o
   7  12  10     2181.57     2180.14    182.96 o
   8  12  10     1101.75     1191.60     91.67 o
   9  12  10      125.55       67.52     49.97 o
  10  12  10      112.25      130.48     54.98 o
 -11  13  10      608.66      628.68    146.46 o
 -10  13  10      194.63       64.16     90.50 o
  -9  13  10     1251.08     1351.00    157.92 o
  -7  13  10      316.35      613.60    203.53 o
  -6  13  10       22.03       75.60    160.45 o
  -5  13  10      248.88       79.90    173.59 o
  -4  13  10       98.76       74.07    117.93 o
  -3  13  10     1742.78     1711.92    133.43 o
  -2  13  10     1222.99     1522.84     89.82 o
  -1  13  10      507.49      417.68     81.47 o
   0  13  10     1440.08     1494.09    125.10 o
   1  13  10     3395.10     3715.44    193.46 o
   2  13  10        1.48       36.47     89.56 o
   3  13  10      893.53      908.27    135.18 o
   4  13  10        3.80       -5.38    143.66 o
   5  13  10     1250.74     1165.18    235.62 o
   6  13  10      817.27      968.53    168.42 o
   7  13  10     1525.48     1422.22    167.56 o
   8  13  10       21.33       31.00     73.12 o
   9  13  10      834.02      758.11     83.75 o
  -7  14  10        4.06     -102.30    154.85 o
  -6  14  10      607.69      458.53    223.56 o
  -5  14  10       13.06       -3.88    168.85 o
  -4  14  10     1164.29     1097.55    269.00 o
  -3  14  10      284.19      222.77     85.94 o
  -2  14  10      422.47      441.53    158.15 o
  -1  14  10        5.33       27.82     63.29 o
   0  14  10     1560.72     2030.67    144.81 o
   1  14  10     1388.78     1536.94    154.93 o
   2  14  10     2512.13     2640.25    198.98 o
   3  14  10      408.38      213.11    106.35 o
   4  14  10      986.71      954.97    238.64 o
   5  14  10       56.14       56.86    158.09 o
   6  14  10       86.87       64.82     94.41 o
   7  14  10      373.45      318.97    128.15 o
  -5  15  10     2834.58     3890.54    430.53 o
  -4  15  10      632.82      767.38    257.59 o
  -3  15  10       42.23      227.65    238.20 o
  -2  15  10      933.10     1242.41    242.94 o
  -1  15  10       40.27       65.56    158.37 o
   0  15  10      984.44     1134.50    127.23 o
   1  15  10      359.14      410.98    105.97 o
   2  15  10        3.45       -9.86     90.88 o
   3  15  10     2376.35     2276.45    196.34 o
 -19   0  11     1757.60     1497.93    207.41 o
 -17   0  11      291.34       45.01    114.36 o
 -15   0  11       21.73      -96.06    100.36 o
 -11   0  11     3119.49     3690.49    197.39 o
  -9   0  11        0.28       -9.74     35.92 o
  -7   0  11     1241.31     1231.01    123.29 o
  -5   0  11    20424.70    20221.64    422.45 o
  -3   0  11     3227.26     3626.01    119.16 o
  -1   0  11     9789.49    10225.37    232.52 o
   1   0  11    18413.50    18215.04    390.08 o
   3   0  11     5524.44     5458.95    193.34 o
   5   0  11     6763.52     7456.09    320.33 o
   7   0  11     5931.28     6106.25    259.79 o
   9   0  11    26717.86    28120.03    981.22 o
  11   0  11        7.43        1.94     73.66 o
  13   0  11     3487.44     3387.20    271.80 o
  15   0  11     4425.31     4413.25    331.68 o
  17   0  11      921.31     1250.25    182.64 o
 -19   1  11        0.39        0.29     82.61 o
 -18   1  11      723.00      470.90    408.78 o
 -17   1  11     2206.53     2532.17    262.33 o
 -16   1  11      652.62      505.05    150.12 o
 -15   1  11      536.25      190.02    154.21 o
 -14   1  11     1936.99     2394.11    231.96 o
 -13   1  11      157.89      176.91    113.61 o
 -12   1  11     1570.70     1820.89    136.72 o
 -11   1  11     7583.65     7978.77    479.89 o
 -10   1  11     2107.32     2168.40     92.21 o
  -9   1  11     2232.94     2357.49     81.31 o
  -8   1  11     5224.98     5543.52    140.19 o
  -7   1  11     3043.68     3094.00     74.36 o
  -6   1  11    13947.18    14703.37    254.05 o
  -5   1  11        1.49       -4.42     10.78 o
  -4   1  11     7298.88     7132.36    115.14 o
  -3   1  11    12771.64    12981.99    203.49 o
  -2   1  11     1539.46     1625.79     51.88 o
  -1   1  11      113.01       84.75     17.21 o
   0   1  11    12460.22    12467.74    207.44 o
   1   1  11      410.29      442.95     29.94 o
   2   1  11     6522.22     6591.05    118.90 o
   3   1  11    16432.41    16633.73    248.87 o
   4   1  11      371.03      521.28     40.53 o
   5   1  11     2784.07     3016.69     89.43 o
   6   1  11     4388.09     4621.41    148.61 o
   7   1  11     1475.44     1389.72     75.72 o
   8   1  11     8305.73     8433.10    240.80 o
   9   1  11       31.89       35.03     36.27 o
  10   1  11       51.33       65.07     43.69 o
  11   1  11     3101.26     3216.30    146.05 o
  12   1  11      169.11      198.61     67.09 o
  13   1  11       60.08       76.71     62.55 o
  14   1  11     1424.56     1508.74    130.83 o
  15   1  11        4.60        7.02     98.10 o
  16   1  11       83.10       49.53     72.95 o
  17   1  11      614.66      570.53    151.84 o
 -19   2  11      106.90       40.13     84.76 o
 -18   2  11       61.06      134.21     89.24 o
 -17   2  11      476.97      418.45    107.19 o
 -16   2  11     3382.39     3595.69    308.63 o
 -15   2  11       28.23      107.50    111.03 o
 -13   2  11      134.51      107.81    171.76 o
 -12   2  11        1.94      -48.34     48.34 o
 -11   2  11      136.68       61.85     53.64 o
 -10   2  11     7489.90     8192.55    245.62 o
  -9   2  11     1984.87     2165.68     83.99 o
  -8   2  11    10858.45    11071.47    213.20 o
  -7   2  11      249.79      176.55     22.33 o
  -6   2  11     4661.21     5162.18    124.33 o
  -5   2  11      401.98      475.98     23.37 o
  -4   2  11     4514.67     4737.44     87.15 o
  -3   2  11     5964.97     6649.48    145.49 o
  -2   2  11    23423.20    23464.34    389.07 o
  -1   2  11     2096.93     2304.84     85.04 o
   0   2  11       92.83       49.59     15.04 o
   1   2  11      458.64      419.05     27.74 o
   2   2  11     7889.52     8450.30    169.87 o
   3   2  11       51.07       74.13     15.44 o
   4   2  11    10928.78    11517.67    216.81 o
   5   2  11      748.44      825.12     50.68 o
   6   2  11     6477.81     6644.84    184.95 o
   7   2  11       80.02       35.95     33.01 o
   8   2  11     2615.42     2618.53    126.31 o
   9   2  11      379.61      274.77     64.74 o
  10   2  11     4259.12     4264.36    191.91 o
  11   2  11     1012.56      929.11     79.21 o
  12   2  11     5990.91     6060.20    276.07 o
  13   2  11      288.05      269.87     77.21 o
  14   2  11       91.66      165.30     76.85 o
  15   2  11      483.47      608.58     99.18 o
  16   2  11        4.95      -32.96     80.23 o
 -18   3  11       41.79       50.40     97.24 o
 -17   3  11     1534.61     1650.20    231.74 o
 -16   3  11      692.73      896.76    123.04 o
 -15   3  11      912.39     1197.10    217.21 o
 -14   3  11      251.69      260.37     85.48 o
 -13   3  11      189.80      211.25     80.28 o
 -12   3  11     1507.70     1787.59    290.11 o
 -11   3  11     2639.70     2874.10    167.08 o
 -10   3  11      304.20      241.84     95.69 o
  -9   3  11     4165.43     4230.81    168.27 o
  -8   3  11     2772.61     2893.99     87.83 o
  -7   3  11     2548.50     2491.84     65.05 o
  -6   3  11    25608.54    25786.24    432.07 o
  -5   3  11       57.88       60.31     16.89 o
  -4   3  11     5148.94     5102.31    107.87 o
  -3   3  11    18375.42    18337.51    330.06 o
  -2   3  11       88.79       75.34     23.26 o
  -1   3  11     7840.32     7626.99    166.18 o
   0   3  11     4381.55     4967.87    350.42 o
   1   3  11       92.81       61.23     13.78 o
   2   3  11      124.56      126.67     15.57 o
   3   3  11     1901.78     1780.37     59.48 o
   4   3  11        4.66        7.17     14.85 o
   5   3  11     7402.43     7254.49    161.61 o
   6   3  11      581.21      670.64     45.66 o
   7   3  11       28.52      125.82     54.60 o
   8   3  11      567.61     1355.24    400.50 o
   9   3  11      315.44      434.88     66.75 o
  10   3  11      748.36      731.79     71.70 o
  11   3  11     6343.83     6566.06    315.62 o
  12   3  11       82.14       54.77     62.64 o
  13   3  11      274.65      274.66     79.08 o
  14   3  11      756.13      698.08     99.82 o
  15   3  11      609.41      440.75    100.15 o
  16   3  11       38.00       17.54     71.45 o
 -18   4  11       40.63       29.72     85.31 o
 -17   4  11      203.22      249.85    111.24 o
 -16   4  11       39.92       78.52     84.39 o
 -15   4  11     1968.53     1814.32    240.36 o
 -14   4  11       97.37       76.38     77.28 o
 -13   4  11     2295.39     1942.30    149.91 o
 -12   4  11      158.11      158.84     74.17 o
 -11   4  11     6923.29     7024.30    252.54 o
 -10   4  11     1728.29     1880.84    113.10 o
  -9   4  11       16.04        4.54     20.61 o
  -8   4  11       84.74       41.81     29.75 o
  -7   4  11       11.81       22.53     20.04 o
  -6   4  11        0.89       -3.53     18.19 o
  -5   4  11    11871.85    11820.59    228.36 o
  -4   4  11     2242.57     2184.77     62.53 o
  -3   4  11      997.72      965.72     36.14 o
  -2   4  11     4144.83     4229.60     86.13 o
  -1   4  11     2845.18     2801.50     86.33 o
   0   4  11       19.85       39.74     16.49 o
   1   4  11     8040.76     7541.83    134.22 o
   2   4  11     1963.15     1722.46     73.40 o
   3   4  11     7030.31     6961.68    140.15 o
   4   4  11     2914.55     2993.24     74.74 o
   5   4  11     1257.48     1223.16     53.51 o
   6   4  11     7405.60     7501.37    170.87 o
   7   4  11     5102.51     5080.42    167.89 o
   8   4  11     6304.50     6553.51    230.78 o
   9   4  11     4074.34     4047.92    164.72 o
  10   4  11       64.85       94.68     49.14 o
  11   4  11     1574.98     1531.90    100.28 o
  12   4  11      847.89      737.23     95.76 o
  13   4  11      612.67      740.05     99.89 o
  14   4  11       14.67      -48.71     63.96 o
  15   4  11     3030.66     3190.48    189.13 o
  16   4  11      113.76      102.71     72.85 o
 -18   5  11       96.09      163.92     95.34 o
 -17   5  11      160.66      204.29    133.96 o
 -16   5  11     1429.71     1121.89    205.04 o
 -15   5  11      300.39      244.13     92.52 o
 -14   5  11     4103.75     3966.50    508.72 o
 -13   5  11       93.99       28.68     74.57 o
 -12   5  11     1724.76     1896.40    150.81 o
 -11   5  11       85.27       34.17     67.19 o
 -10   5  11     4136.98     3969.93    119.82 o
  -9   5  11      107.63       83.19     28.87 o
  -8   5  11     4796.62     4722.53    118.37 o
  -7   5  11       35.15       45.05     23.92 o
  -6   5  11     9977.92     9740.99    228.26 o
  -5   5  11       39.58       45.02     18.16 o
  -4   5  11     1298.19     1617.20     84.18 o
  -3   5  11      462.82      510.94     30.28 o
  -2   5  11      622.11      775.88     34.86 o
  -1   5  11        2.38       -1.67     15.33 o
   0   5  11    25726.04    25241.95    393.76 o
   1   5  11      269.49      234.93     22.26 o
   2   5  11     9574.44     9367.85    250.86 o
   3   5  11     1771.97     1802.48     65.15 o
   4   5  11     3569.11     3507.98     84.45 o
   5   5  11      929.22      955.60     45.93 o
   6   5  11     4651.83     4610.16    103.41 o
   7   5  11       83.07       39.98     46.16 o
   8   5  11     3338.55     3515.77    240.79 o
   9   5  11      300.64      355.09     62.52 o
  10   5  11     1776.42     2024.11    116.00 o
  11   5  11      223.58      209.54     72.02 o
  12   5  11      325.17      278.74     76.98 o
  13   5  11       27.74       85.56     72.71 o
  14   5  11     3560.14     3388.77    197.32 o
  15   5  11      215.59      236.13     78.96 o
  16   5  11      162.69      183.67     80.50 o
 -17   6  11      413.27      358.88    107.60 o
 -16   6  11     1719.16     2012.25    258.88 o
 -15   6  11      687.72      711.11    115.94 o
 -14   6  11     1622.03     1722.34    151.40 o
 -13   6  11      927.79      982.07    122.95 o
 -12   6  11      836.72      864.31    112.56 o
 -11   6  11      672.36      612.78    207.84 o
 -10   6  11     5646.78     5624.69    166.97 o
  -9   6  11      124.30      109.31     36.87 o
  -8   6  11     7989.44     8091.45    212.09 o
  -7   6  11     6286.45     6492.91    186.38 o
  -6   6  11       48.49       14.11     24.32 o
  -5   6  11      737.11      737.52     42.23 o
  -4   6  11     1220.59     1213.78     48.03 o
  -3   6  11     5703.17     6411.06    152.45 o
  -2   6  11    10981.25    10648.95    184.74 o
  -1   6  11      637.87      714.29     34.68 o
   0   6  11      722.89      582.23     34.96 o
   1   6  11     9211.04     9205.12    162.24 o
   2   6  11     6274.32     6025.04    125.27 o
   3   6  11      152.77      127.46     26.80 o
   4   6  11       16.85        4.32     21.77 o
   5   6  11        4.73        0.77     24.29 o
   6   6  11     1733.81     1572.50    111.06 o
   7   6  11      245.26      141.22     33.35 o
   8   6  11     4720.90     4144.83    348.26 o
   9   6  11     5059.12     5114.94    251.36 o
  10   6  11     1607.10     1653.71    135.81 o
  11   6  11       51.71       34.64     63.64 o
  12   6  11     4273.51     4265.24    227.90 o
  13   6  11      676.47      685.07    104.90 o
  14   6  11       11.54      -10.55     67.73 o
  15   6  11      724.96      723.28    104.97 o
 -17   7  11      867.51      890.50    132.18 o
 -16   7  11       78.57      121.80     93.04 o
 -15   7  11     1454.62     1700.48    260.17 o
 -14   7  11      283.50      334.71    105.12 o
 -13   7  11      180.04      232.14     86.63 o
 -12   7  11        5.59       37.62     75.60 o
 -11   7  11     1496.77     1730.62    119.98 o
 -10   7  11       13.23       19.25     35.08 o
  -9   7  11     1728.54     1814.66     87.66 o
  -8   7  11        2.57      -25.47     32.31 o
  -7   7  11     2784.35     2781.11    122.42 o
  -6   7  11     3741.08     3872.14    105.54 o
  -5   7  11     1216.80     1276.83     55.30 o
  -4   7  11        1.93       -8.66     21.37 o
  -3   7  11    17748.25    17637.71    308.74 o
  -2   7  11        2.29       22.10     19.73 o
  -1   7  11     5481.06     5495.18    109.33 o
   0   7  11     4082.68     3972.16     98.07 o
   1   7  11      531.74      575.08     33.17 o
   2   7  11     1618.75     1588.19     58.07 o
   3   7  11     8545.17     8005.88    218.42 o
   4   7  11       20.75       25.39     26.85 o
   5   7  11    10121.00     9287.55    231.84 o
   6   7  11       33.74       18.34     30.59 o
   7   7  11     1427.43     1599.50     76.65 o
   8   7  11      107.46      112.13     65.31 o
   9   7  11      975.79     1080.52    120.21 o
  10   7  11      258.87      175.88     74.11 o
  11   7  11     3360.04     3386.24    202.80 o
  12   7  11      175.65       82.44     76.27 o
  13   7  11      493.18      678.84    105.42 o
  14   7  11      486.16      491.84    123.19 o
  15   7  11      583.66      611.11    103.07 o
 -16   8  11     1632.62     1545.64    162.85 o
 -15   8  11       13.40       -7.37     93.03 o
 -14   8  11     1349.07     1404.50    155.03 o
 -13   8  11     1037.22     1235.54    148.93 o
 -12   8  11       14.95       -5.92     79.80 o
 -11   8  11     1821.58     2001.13    102.49 o
 -10   8  11     2739.37     3034.99    118.53 o
  -9   8  11       88.20       76.91     75.42 o
  -8   8  11     4095.86     4101.94    146.71 o
  -7   8  11     2016.80     1903.14    103.58 o
  -6   8  11      294.14      266.11     63.46 o
  -5   8  11     1889.69     2091.14    109.32 o
  -4   8  11     3452.91     3778.11     99.19 o
  -3   8  11      807.08      839.10     49.20 o
  -2   8  11     3816.00     3246.66    118.99 o
  -1   8  11     3175.00     3007.10     82.55 o
   0   8  11      761.57      759.54     49.14 o
   1   8  11     3240.91     3300.53     93.04 o
   2   8  11      126.90       91.09     33.37 o
   3   8  11      229.04      151.72     36.13 o
   4   8  11     7041.71     6106.88    244.81 o
   5   8  11     1956.16     1814.98     92.03 o
   6   8  11     3796.61     3546.87    129.84 o
   7   8  11     1193.94     1118.43     70.36 o
   8   8  11      469.66      433.29     45.31 o
   9   8  11     4798.69     4675.02    363.12 o
  10   8  11      371.91      368.12     97.23 o
  11   8  11       36.53       14.71     72.51 o
  12   8  11      323.99      275.77     92.59 o
  13   8  11      229.58      372.82     97.38 o
  14   8  11       18.73       55.69     80.52 o
 -15   9  11       13.30      -38.27     96.24 o
 -14   9  11     2696.12     2488.18    200.10 o
 -13   9  11       24.33        7.74     91.97 o
 -12   9  11     1730.14     1599.17    169.98 o
 -11   9  11       52.74       -7.15     42.34 o
 -10   9  11      870.18     1180.36    111.91 o
  -9   9  11      428.99      433.12     60.50 o
  -8   9  11     2615.97     2688.01    260.10 o
  -7   9  11        1.50      -40.18     40.18 o
  -6   9  11     6462.41     6456.88    215.54 o
  -5   9  11     1078.27     1084.81     85.92 o
  -4   9  11     3177.32     3276.96    100.04 o
  -3   9  11       19.14        4.27     30.19 o
  -2   9  11        0.18      -14.18     33.20 o
  -1   9  11      884.15      968.65     64.22 o
   0   9  11     5604.80     5529.68    143.86 o
   1   9  11     1424.70     1412.46     92.83 o
   2   9  11     4487.92     4255.12    165.57 o
   3   9  11     1033.39      967.98     71.77 o
   4   9  11       30.43        8.67     34.19 o
   5   9  11      822.31      777.22     71.08 o
   6   9  11     4497.52     4670.26    200.93 o
   7   9  11      227.10      202.78     47.17 o
   8   9  11     5431.61     5229.26    195.04 o
   9   9  11      127.64       82.50     85.29 o
  10   9  11      251.51      205.60     91.91 o
  11   9  11        7.37      -65.38     76.08 o
  12   9  11       88.15       87.89     89.36 o
  13   9  11      206.48      124.19     91.61 o
 -14  10  11      456.60      485.65    136.79 o
 -13  10  11      575.53      607.47    136.28 o
 -12  10  11      615.24      549.00     64.38 o
 -11  10  11     1358.13     1348.86     89.59 o
 -10  10  11       24.79      103.54     50.98 o
  -9  10  11      737.61      573.66     96.62 o
  -8  10  11     1670.88     1836.49    181.69 o
  -7  10  11     1849.50     1745.18    125.22 o
  -6  10  11       16.73       13.12     51.75 o
  -5  10  11     2835.59     2916.70    138.02 o
  -4  10  11       76.88       57.84     58.08 o
  -3  10  11      447.11      572.90     57.73 o
  -2  10  11     3440.69     3669.72    135.83 o
  -1  10  11     1510.61     1530.44     87.21 o
   0  10  11       82.31       50.88     37.27 o
   1  10  11     4220.13     4206.72    165.93 o
   2  10  11     1840.41     1700.83     92.95 o
   3  10  11     4704.29     4397.29    150.77 o
   4  10  11      812.63      780.76     89.31 o
   5  10  11        2.40       39.46     51.95 o
   6  10  11     3508.91     3046.30    131.18 o
   7  10  11     1210.48     1347.69     94.48 o
   8  10  11      975.12      921.12     72.38 o
   9  10  11     2058.14     2135.56     95.94 o
  10  10  11       84.87       64.06     90.69 o
  11  10  11      124.53      191.35     98.76 o
  12  10  11      153.47       99.71     95.53 o
 -13  11  11     1026.46      916.30    279.02 o
 -12  11  11      698.91      609.35     86.39 o
 -11  11  11     1059.84      996.66     88.30 o
 -10  11  11      478.75      564.98     95.51 o
  -9  11  11     1627.22     1450.76    126.32 o
  -8  11  11       35.16      -15.02     66.61 o
  -7  11  11     1098.33     1291.52    138.58 o
  -6  11  11      547.62      554.38    165.41 o
  -5  11  11     1385.99     1615.22    182.85 o
  -4  11  11      374.05      558.25    176.61 o
  -3  11  11     4837.53     4919.45    181.64 o
  -2  11  11       36.79       60.57     46.74 o
  -1  11  11      838.80      952.04    143.85 o
   0  11  11        9.57       84.97     82.38 o
   1  11  11      159.23       11.70     65.40 o
   2  11  11     3409.48     3263.13    277.58 o
   3  11  11     4416.27     4112.54    183.97 o
   4  11  11      151.07      123.38     65.59 o
   5  11  11     1520.84     1696.13    159.03 o
   6  11  11      475.80      531.21     84.47 o
   7  11  11      984.11     1037.10     87.10 o
   8  11  11      264.68      297.68     57.41 o
   9  11  11      179.78      143.74     46.19 o
  10  11  11      249.05      330.77    114.89 o
  11  11  11     2086.75     2245.65    239.07 o
 -12  12  11       15.65       70.53     76.93 o
 -11  12  11      349.89      514.88    108.87 o
 -10  12  11     3131.72     1377.54    246.17 o
  -9  12  11      976.49     1030.74    140.39 o
  -8  12  11     1022.00     1091.16    141.34 o
  -7  12  11      104.57       19.38    119.32 o
  -6  12  11      109.44      223.99    145.16 o
  -5  12  11     1359.22     1265.76    253.71 o
  -4  12  11     1309.01     1310.83    172.76 o
  -3  12  11     1113.37     1142.34     75.31 o
  -2  12  11     4998.56     5026.09    228.52 o
  -1  12  11       25.13      133.43     46.71 o
   0  12  11      368.63      513.69    128.58 o
   1  12  11      155.18      173.15     87.59 o
   2  12  11      978.14      974.61    114.53 o
   3  12  11      551.78      600.94    121.06 o
   4  12  11     3628.65     3857.71    228.51 o
   5  12  11      331.87      276.40     93.49 o
   6  12  11      911.18     1236.39    131.61 o
   7  12  11      230.64      322.48     89.16 o
   8  12  11      226.14      178.69     61.94 o
   9  12  11      137.51       84.43     49.49 o
  10  12  11     1913.49     1937.90    203.14 o
 -10  13  11       30.37        3.58     92.26 o
  -9  13  11      314.46      271.67    112.04 o
  -8  13  11      362.20      331.46    171.22 o
  -7  13  11       40.84      -55.78    150.55 o
  -6  13  11     3947.60     4185.82    398.87 o
  -4  13  11      491.73      625.44    158.76 o
  -3  13  11      225.83      260.26     81.11 o
  -2  13  11      153.69      236.17     52.16 o
  -1  13  11      631.91      643.34     94.71 o
   0  13  11     4623.98     4749.93    242.56 o
   1  13  11      310.23      331.14    101.38 o
   2  13  11      445.63      490.81    118.60 o
   3  13  11      223.78      315.92    106.59 o
   4  13  11      329.76      241.22    177.47 o
   5  13  11     2991.01     3203.71    337.49 o
   6  13  11     1664.27     1507.23    159.51 o
   7  13  11      140.13      180.04     90.59 o
   8  13  11       20.06       13.55     75.40 o
  -8  14  11      111.70       13.14    170.15 o
  -7  14  11      962.73      961.87    243.16 o
  -6  14  11       95.28      133.10    188.02 o
  -4  14  11      451.62      376.69    216.24 o
  -3  14  11      325.34      307.32     88.25 o
  -2  14  11       42.52       20.62     48.76 o
  -1  14  11      902.22     1012.14    127.14 o
   0  14  11      106.83      111.32     86.23 o
   1  14  11     3717.69     3498.00    224.39 o
   2  14  11      146.73      133.91     99.48 o
   3  14  11     1551.63     1850.32    180.58 o
   4  14  11        2.54      -84.64    154.42 o
   5  14  11       64.03      -50.61    161.10 o
   6  14  11       11.17      -50.19     90.32 o
  -2  15  11        9.37      105.53    224.21 o
  -1  15  11      142.34      149.23     71.73 o
   0  15  11       78.43       37.37     78.30 o
   1  15  11      234.71      383.35    109.15 o
   2  15  11     1667.85     1781.14    176.51 o
 -18   0  12      135.18      195.13    129.44 o
 -12   0  12     4798.10     4797.27    342.88 o
 -10   0  12       26.67       13.90     57.15 o
  -8   0  12     7839.26     8299.44    274.70 o
  -6   0  12     5533.86     5099.25    165.75 o
  -4   0  12     3146.71     3270.28     97.77 o
  -2   0  12     7273.11     7227.81    194.09 o
   0   0  12    13631.84    14418.07    384.64 o
   2   0  12     1626.66     1218.70     54.97 o
   4   0  12     3626.91     3796.08    124.92 o
   6   0  12     5491.44     6414.60    221.31 o
   8   0  12     8554.63     8621.31    381.54 o
  10   0  12     1874.72     1969.61    196.21 o
  12   0  12      972.42     1068.91    159.59 o
  14   0  12      860.52      869.47    158.52 o
  16   0  12     1318.88     1314.22    188.02 o
 -19   1  12      146.30      124.22     94.04 o
 -18   1  12      808.19      411.01    390.91 o
 -17   1  12       18.63       -8.34     79.95 o
 -16   1  12       59.39       47.01     87.41 o
 -15   1  12     1114.94      197.71    137.19 o
 -14   1  12      155.40       74.77     81.49 o
 -13   1  12     6386.95     6699.67    430.53 o
 -12   1  12       79.12       47.58     68.19 o
 -11   1  12       59.88       46.82     53.77 o
 -10   1  12     6563.39     7783.57    272.39 o
  -9   1  12     2077.72     2072.00     80.36 o
  -8   1  12       68.61       66.21     22.36 o
  -7   1  12     5623.40     5303.59    101.44 o
  -6   1  12      645.24      637.49     28.99 o
  -5   1  12     2803.26     2745.06     75.95 o
  -4   1  12     6643.33     6325.77    105.84 o
  -3   1  12        0.69       12.31     14.67 o
  -2   1  12     9953.00     9966.11    180.72 o
  -1   1  12     3490.26     3364.87     89.95 o
   0   1  12     2796.91     3093.14     69.85 o
   1   1  12     9090.16     8930.99    206.15 o
   2   1  12     3332.37     3328.86     74.85 o
   3   1  12       30.06       53.87     11.63 o
   4   1  12     8633.90     8933.57    155.03 o
   5   1  12     1753.30     1832.98     69.04 o
   6   1  12       51.91       66.88     32.13 o
   7   1  12    10026.24    10180.26    284.41 o
   8   1  12      380.37      327.00     51.30 o
   9   1  12      331.96      252.31     56.53 o
  10   1  12     2506.88     2499.50    155.95 o
  11   1  12      306.94      305.57     77.09 o
  12   1  12     3085.34     3165.63    185.68 o
  13   1  12      769.51      840.51    198.79 o
  14   1  12      347.90      298.75     87.95 o
  15   1  12     1602.30     1615.59    141.72 o
  16   1  12      485.59      543.58    102.47 o
 -18   2  12      167.54       64.88     89.78 o
 -17   2  12      886.85     1053.40    195.78 o
 -16   2  12       34.68       -0.86     81.12 o
 -15   2  12     4152.40     4795.42    257.56 o
 -14   2  12      206.04       50.46    120.18 o
 -13   2  12      639.73      484.82    384.01 o
 -12   2  12       17.38       30.16     70.12 o
 -11   2  12     3630.85     3573.56    194.34 o
 -10   2  12        4.35      -25.95     42.85 o
  -9   2  12    11256.49    11531.62    280.76 o
  -8   2  12        1.22       -0.15     21.14 o
  -7   2  12      501.85      549.78     43.82 o
  -6   2  12     1568.11     1641.15     43.20 o
  -5   2  12     9972.27    10029.41    196.97 o
  -4   2  12      740.69      851.90     33.89 o
  -3   2  12     5439.49     5073.63    100.11 o
  -2   2  12       70.89       79.69     18.38 o
  -1   2  12     8820.79     9117.69    277.80 o
   0   2  12     1627.32     1685.75     48.15 o
   1   2  12     8776.46     9091.27    179.85 o
   2   2  12      478.07      461.48     24.19 o
   3   2  12    18354.95    18654.15    325.51 o
   4   2  12       61.69       81.76     17.72 o
   5   2  12    10933.84    11094.53    242.19 o
   6   2  12     1378.23     1442.80     75.70 o
   7   2  12     1286.83     1220.94    134.33 o
   8   2  12      452.67      512.48     57.51 o
   9   2  12     7366.93     7338.98    254.84 o
  10   2  12      956.00     1083.69     87.57 o
  11   2  12     5569.28     5110.02    248.21 o
  12   2  12     1035.75     1002.68    110.21 o
  13   2  12     1308.18     1221.49    122.87 o
  14   2  12      172.39      119.45     76.44 o
  15   2  12     1527.94     1743.79    147.31 o
  16   2  12       13.11      -21.20     73.68 o
 -18   3  12     1215.48     1197.92    221.19 o
 -17   3  12       29.20      -82.37     83.91 o
 -16   3  12     1249.72     1554.80    150.01 o
 -15   3  12      311.96      445.52    105.60 o
 -14   3  12      103.62      116.05     85.03 o
 -13   3  12     1331.17     1201.85    128.32 o
 -12   3  12     1326.45     1296.34    164.98 o
 -11   3  12        0.38      -61.04     61.04 o
 -10   3  12     4485.03     4965.06    293.45 o
  -9   3  12      630.09      618.29     62.47 o
  -8   3  12     1617.36     1684.46     93.21 o
  -7   3  12     3926.46     3903.22     90.91 o
  -6   3  12      375.27      372.83     28.61 o
  -5   3  12       82.15       89.45     19.44 o
  -4   3  12    15930.84    16286.23    262.72 o
  -3   3  12      115.12      130.75     19.73 o
  -2   3  12     5504.00     5403.59    136.42 o
  -1   3  12     3206.53     3455.64     86.58 o
   0   3  12       66.15       63.48     17.38 o
   1   3  12     1059.80     1045.75     38.83 o
   2   3  12      531.05      486.65     26.66 o
   3   3  12      791.29      842.58     44.56 o
   4   3  12    10467.25    10139.16    187.50 o
   5   3  12      839.33      857.12     37.54 o
   6   3  12       90.44       90.31     31.77 o
   7   3  12    10148.33     9887.27    279.78 o
   8   3  12      177.01      159.21     49.61 o
   9   3  12      336.06      329.48     60.77 o
  10   3  12     5093.63     5030.75    389.77 o
  11   3  12      169.91      220.24     72.16 o
  12   3  12      467.67      450.46     88.63 o
  13   3  12      863.37     1009.44    115.36 o
  14   3  12      291.08      442.83     92.99 o
  15   3  12      525.22      537.96     98.92 o
  16   3  12     1833.70     1866.21    152.76 o
 -18   4  12      255.01      292.43    103.53 o
 -17   4  12      638.08      731.06    122.43 o
 -16   4  12     1286.18     1553.30    165.41 o
 -15   4  12      810.91      868.58    129.71 o
 -14   4  12      991.39      978.64    122.87 o
 -13   4  12      368.02      360.44     91.84 o
 -12   4  12     2173.02     1853.84    509.36 o
 -11   4  12     4647.67     2872.46    268.14 o
 -10   4  12      550.24      409.37     98.14 o
  -9   4  12       81.77       65.18     27.71 o
  -8   4  12     2120.43     2264.30     72.94 o
  -7   4  12     2341.73     2365.52     72.21 o
  -6   4  12     1498.99     1354.81     53.66 o
  -5   4  12      855.93      879.31     38.85 o
  -4   4  12      958.26      952.08     51.01 o
  -3   4  12      581.18      612.62     31.77 o
  -2   4  12     4065.53     3899.94     94.09 o
  -1   4  12        1.53       15.26     16.36 o
   0   4  12     1972.51     1984.78     89.82 o
   1   4  12      197.17      176.60     25.15 o
   2   4  12     7781.50     7541.58    134.67 o
   3   4  12     2925.25     2661.98    105.47 o
   4   4  12     3147.10     2929.10     72.10 o
   5   4  12     1154.82     1065.08     54.96 o
   6   4  12      316.79      283.49     33.70 o
   7   4  12      154.27      101.41     44.28 o
   8   4  12     5147.94     4972.13    194.19 o
   9   4  12      263.80      276.28     59.55 o
  10   4  12      478.97      522.91     89.10 o
  11   4  12      331.63      233.91     73.74 o
  12   4  12     3474.08     3757.68    208.96 o
  13   4  12      117.79       90.25     75.13 o
  14   4  12      393.77      389.86     90.16 o
  15   4  12      198.85      125.29     79.12 o
  16   4  12     1423.54     1366.32    134.20 o
 -18   5  12        0.45      -60.53     87.72 o
 -17   5  12        1.08      157.01    113.50 o
 -16   5  12        3.25       25.18     86.69 o
 -15   5  12      140.86      -16.79     86.99 o
 -14   5  12       54.61       64.74     89.57 o
 -13   5  12     6424.31     6728.97    319.14 o
 -12   5  12      118.10       84.53     78.17 o
 -11   5  12     1554.77     1606.24    142.14 o
 -10   5  12     1225.98     1247.37     95.62 o
  -9   5  12      106.44      101.10     33.68 o
  -8   5  12       24.23        9.90     30.69 o
  -7   5  12    14581.76    14680.86    281.03 o
  -6   5  12      465.85      526.28     46.89 o
  -5   5  12     3374.42     3438.38     79.01 o
  -4   5  12      461.07      468.26     34.27 o
  -3   5  12        4.26      -10.35     16.29 o
  -2   5  12      250.48      244.05     24.88 o
  -1   5  12     7345.42     7328.83    153.04 o
   0   5  12        9.50       13.73     17.71 o
   1   5  12    13304.10    12621.66    223.24 o
   2   5  12      182.60      297.62     66.44 o
   3   5  12      462.48      506.89     41.90 o
   4   5  12     3810.09     3837.06     96.99 o
   5   5  12     6068.91     5821.91    132.87 o
   6   5  12      953.68      946.12     85.05 o
   7   5  12     7064.73     7163.38    314.22 o
   8   5  12     1486.83     1308.83    170.47 o
   9   5  12      152.91      148.65     67.38 o
  10   5  12      261.85      204.66    107.69 o
  11   5  12      817.12      795.82    104.43 o
  12   5  12        0.99       30.49     68.51 o
  13   5  12     1719.72     1669.16    143.99 o
  14   5  12       47.81       10.15     71.18 o
  15   5  12      961.46      860.93    241.00 o
 -17   6  12      515.89      434.48    116.50 o
 -16   6  12      174.40      140.29     90.91 o
 -15   6  12     1903.67     2077.75    217.64 o
 -14   6  12      943.38     1289.03    143.71 o
 -13   6  12      117.15       39.73     84.04 o
 -12   6  12       56.73      -10.08     72.72 o
 -11   6  12     1115.95     1007.98     75.89 o
 -10   6  12       39.06        6.92     32.93 o
  -9   6  12     1635.96     1725.31     84.73 o
  -8   6  12     3502.47     3447.78    149.62 o
  -7   6  12     1241.97     1182.71     67.08 o
  -6   6  12     2484.60     2492.01     75.71 o
  -5   6  12     7439.91     7225.75    191.92 o
  -4   6  12     1367.09     1425.52     63.17 o
  -3   6  12      335.43      316.77     30.15 o
  -2   6  12     1847.24     1881.84    126.48 o
  -1   6  12     5562.82     5489.68    108.74 o
   0   6  12     2777.18     2617.20     78.52 o
   1   6  12     5602.10     5471.73    129.72 o
   2   6  12    11035.48    10861.73    203.09 o
   3   6  12     5336.61     5228.42    123.38 o
   4   6  12        0.83       -3.58     24.03 o
   5   6  12     3578.31     3725.06    105.89 o
   6   6  12      142.62      136.65     33.62 o
   7   6  12        4.69       -6.80     24.25 o
   8   6  12     3488.55     3265.18    274.06 o
   9   6  12     3193.84     3012.28    186.58 o
  10   6  12       62.48       59.78     64.52 o
  11   6  12      501.72      390.90     91.32 o
  12   6  12      775.72      935.44    117.19 o
  13   6  12      597.44      706.53    108.76 o
  14   6  12      704.94      693.99    109.78 o
  15   6  12     1550.68     1481.44    140.44 o
 -17   7  12       39.85      -40.02     92.16 o
 -16   7  12      943.43     1051.87    140.97 o
 -15   7  12       84.16       37.87     94.89 o
 -14   7  12      402.39      314.21    204.28 o
 -13   7  12       58.46       10.39     84.55 o
 -12   7  12     2140.10     2211.51    170.56 o
 -11   7  12      644.24      785.85     58.37 o
 -10   7  12     7400.42     7818.79    268.71 o
  -9   7  12       12.40      -19.33     37.02 o
  -8   7  12       64.04       19.77     37.49 o
  -7   7  12     1223.49     1277.77    110.72 o
  -6   7  12      315.10      366.30     50.04 o
  -5   7  12       90.01       75.19     23.84 o
  -4   7  12    11874.84    12226.36    225.97 o
  -3   7  12      787.27      838.49     45.01 o
  -2   7  12     8388.29     8096.21    163.01 o
  -1   7  12      235.28      271.02     27.30 o
   0   7  12      345.38      355.15     47.67 o
   1   7  12        1.94      -12.64     18.54 o
   2   7  12     1070.71     1028.21     52.74 o
   3   7  12      827.48      799.44     52.69 o
   4   7  12     4772.00     4752.68    138.48 o
   5   7  12      238.12      186.30     39.06 o
   6   7  12      823.62      697.01     57.35 o
   7   7  12      227.57      183.73     37.49 o
   8   7  12      105.84       33.64     70.94 o
   9   7  12      213.22      162.20     80.21 o
  10   7  12     5650.64     5909.56    292.23 o
  11   7  12       21.40        1.08     74.73 o
  12   7  12     2244.97     2237.73    171.69 o
  13   7  12       10.96       21.04     74.94 o
  14   7  12       66.60       55.84     79.89 o
 -16   8  12      467.31      517.62    127.46 o
 -15   8  12      176.96      189.87    110.89 o
 -14   8  12        3.19       30.09     93.58 o
 -13   8  12       82.74       78.41     93.80 o
 -12   8  12     1760.52     1586.36    127.95 o
 -11   8  12     2237.17     2178.78     98.57 o
 -10   8  12       10.44      -36.13     36.13 o
  -9   8  12     4463.49     4797.72    163.39 o
  -8   8  12     1376.62     1258.02     99.22 o
  -7   8  12      550.21      577.59     60.42 o
  -6   8  12       69.63       26.45     40.51 o
  -5   8  12     3526.40     3714.67    127.41 o
  -4   8  12      350.03      323.20     39.65 o
  -3   8  12     7545.59     7507.65    182.11 o
  -2   8  12     1868.22     1773.58     73.85 o
  -1   8  12     1282.19     1328.03     70.32 o
   0   8  12     1229.93     1240.82     78.10 o
   1   8  12     2724.68     2496.23     93.16 o
   2   8  12     3618.06     3418.36    108.40 o
   3   8  12     7154.10     6706.43    279.02 o
   4   8  12      511.37      557.47     50.31 o
   5   8  12     4548.35     4423.84    153.35 o
   6   8  12      647.50      661.22     60.89 o
   7   8  12      290.28      263.18     44.35 o
   8   8  12     1377.69     1313.44     70.23 o
   9   8  12     2174.67     2057.75    170.06 o
  10   8  12      973.57      893.10    125.33 o
  11   8  12     1117.27     1177.94    137.80 o
  12   8  12     1482.91     1578.33    154.74 o
  13   8  12       18.81       84.58     81.63 o
 -15   9  12      932.74      921.12    147.43 o
 -14   9  12      148.17      224.62    118.21 o
 -13   9  12     1226.81     1413.09    163.95 o
 -12   9  12      237.44      224.32     79.77 o
 -11   9  12       48.16       34.64     44.41 o
 -10   9  12      956.23      703.81     93.76 o
  -9   9  12      458.24      492.54     65.62 o
  -8   9  12        0.83      -30.60     44.91 o
  -7   9  12     9204.07     9412.93    323.88 o
  -6   9  12        1.96      -36.64     47.41 o
  -5   9  12     4214.79     4289.44    190.16 o
  -4   9  12     2932.88     3031.30     98.42 o
  -3   9  12      120.87      150.34     40.45 o
  -2   9  12      191.54      248.70     49.26 o
  -1   9  12     8107.07     8335.14    218.58 o
   0   9  12      350.56      424.18     44.31 o
   1   9  12     9483.21     9153.61    314.51 o
   2   9  12      212.87      125.39     44.02 o
   3   9  12     1499.96     1347.04     80.54 o
   4   9  12     1251.03     1237.09    142.69 o
   5   9  12     1222.50     1229.11     83.25 o
   6   9  12      988.22      937.57     78.87 o
   7   9  12     5524.36     5573.38    181.20 o
   8   9  12      489.75      460.21     52.30 o
   9   9  12       25.35      -65.84     82.01 o
  10   9  12        0.69       -0.59     81.96 o
  11   9  12      103.10      171.96     95.78 o
  12   9  12      274.19      231.63    100.13 o
  13   9  12     1071.28     1071.39    144.17 o
 -14  10  12      592.35      859.44    192.22 o
 -13  10  12      286.51      147.02    122.98 o
 -12  10  12      379.23      518.55     80.44 o
 -11  10  12      150.73       83.05     53.43 o
 -10  10  12       47.51        8.11     49.29 o
  -9  10  12      405.11      476.52     85.59 o
  -8  10  12     1138.88     1208.26    112.34 o
  -7  10  12       17.83       67.84     91.93 o
  -6  10  12     2504.26     2649.47    209.12 o
  -5  10  12      675.88      583.61     95.83 o
  -4  10  12        2.52       14.22     32.32 o
  -3  10  12      795.51      830.13     67.88 o
  -2  10  12     1215.47     1495.36    141.94 o
  -1  10  12       52.13        2.11     40.05 o
   0  10  12     3284.79     3442.80    129.76 o
   1  10  12     1392.30     1271.60     97.89 o
   2  10  12      190.53      180.85     53.33 o
   3  10  12       36.55       54.73     46.85 o
   4  10  12      695.31      593.97    104.36 o
   5  10  12      370.57      436.02     76.15 o
   6  10  12     2025.47     2111.72    141.65 o
   7  10  12       17.08       14.69     42.36 o
   8  10  12     2346.73     2302.85    108.35 o
   9  10  12     1797.72     1666.02     83.16 o
  10  10  12      111.74       -5.13     89.26 o
  11  10  12       34.79       63.76     96.55 o
  12  10  12     1416.42     1452.85    164.64 o
 -13  11  12       89.04       62.29     56.79 o
 -12  11  12      640.07      651.31     92.18 o
 -11  11  12      778.94      832.83     85.18 o
 -10  11  12     1329.41     1464.65    127.66 o
  -9  11  12      896.25      891.99    126.30 o
  -8  11  12      192.53      215.43     91.35 o
  -7  11  12       72.49      187.89    117.49 o
  -6  11  12      144.82       44.37    117.16 o
  -5  11  12      260.47      361.68    145.81 o
  -4  11  12     4677.71     4800.65    284.67 o
  -3  11  12        0.75       36.40     41.22 o
  -2  11  12     2094.30     2302.51    110.60 o
  -1  11  12       72.14       64.95     42.11 o
   0  11  12      297.19      333.50     79.83 o
   1  11  12     1003.63      968.16    105.74 o
   2  11  12      167.17      169.43     82.10 o
   3  11  12       30.86      -55.64     55.64 o
   4  11  12     2497.02     2438.62    175.11 o
   5  11  12      865.97      910.06    102.62 o
   6  11  12      114.44       59.50     63.38 o
   7  11  12      301.60      207.64     55.91 o
   8  11  12      109.85       67.68     48.64 o
   9  11  12      697.57      712.28     65.74 o
  10  11  12     1263.44     1249.27    166.18 o
  11  11  12      618.06      569.56    136.30 o
 -12  12  12       91.56       50.60     99.61 o
 -11  12  12     1259.26     1476.09    149.79 o
 -10  12  12       21.59      -22.10     83.04 o
  -9  12  12     2668.72     2878.62    686.62 o
  -8  12  12      495.87      421.48    113.61 o
  -7  12  12      383.45       26.06    150.12 o
  -6  12  12      185.68      153.99    156.36 o
  -5  12  12     1586.90     1265.97    234.33 o
  -4  12  12      326.51      270.30    132.99 o
  -3  12  12     2019.00     2293.77    107.89 o
  -2  12  12      154.83      173.45     51.24 o
  -1  12  12      443.39      443.65     60.22 o
   0  12  12        1.91      -16.43     65.91 o
   1  12  12     1522.37     1439.98    128.09 o
   2  12  12      543.45      642.88    165.09 o
   3  12  12     4139.19     4326.89    319.72 o
   4  12  12      517.08      503.27    108.13 o
   5  12  12     1909.72     1978.10    167.58 o
   6  12  12      735.32      660.29    109.59 o
   7  12  12      125.70       84.74     75.75 o
   8  12  12        0.38      -13.27     50.23 o
   9  12  12     1802.44     1699.48    103.22 o
 -10  13  12      169.51      335.55    145.81 o
  -9  13  12      135.09      111.56    102.69 o
  -8  13  12     3507.95     3985.95    388.97 o
  -7  13  12     2090.36     2117.14    305.40 o
  -6  13  12        7.66      -49.75    163.90 o
  -5  13  12      530.29      483.09    195.78 o
  -4  13  12      643.25      985.13    233.47 o
  -3  13  12        2.97       -0.30     68.83 o
  -2  13  12     1506.24     1651.87     95.17 o
  -1  13  12     1199.93     1446.51    209.47 o
   0  13  12      150.81      171.53     81.58 o
   1  13  12     1150.61     1255.04    235.94 o
   2  13  12     1213.78     1378.79    155.81 o
   3  13  12        9.05      -64.61    143.44 o
   4  13  12      770.45      850.30    225.93 o
   5  13  12      193.27      202.58     98.65 o
   6  13  12      190.73      243.12     99.04 o
   7  13  12     1552.96     1740.81    159.19 o
  -7  14  12      102.21      104.67    174.45 o
  -6  14  12     1530.80     1578.92    295.28 o
  -5  14  12      269.22       86.37    175.32 o
  -4  14  12      313.22      586.04    227.22 o
  -3  14  12       31.04       16.76     87.17 o
  -2  14  12      485.80      489.38     73.92 o
  -1  14  12      376.32      501.01     91.30 o
   0  14  12     1558.62     1809.48    216.34 o
   1  14  12      784.55      955.75    138.05 o
   2  14  12      436.98      540.85    126.45 o
   3  14  12        0.76      -18.95    172.30 o
   4  14  12        1.15       98.43    175.75 o
   5  14  12        1.19       68.49    168.85 o
  -2  15  12      364.10      430.53    245.96 o
  -1  15  12      958.42     1168.65    121.67 o
   0  15  12       30.59      -14.73    129.01 o
 -17   0  13       61.75      -20.68    116.95 o
 -13   0  13     1599.96     1428.80    202.67 o
 -11   0  13     2192.39     2502.66    233.47 o
  -9   0  13     8531.26     8990.56    299.28 o
  -7   0  13     3390.67     3195.01    139.29 o
  -5   0  13     3592.04     3715.63    125.68 o
  -3   0  13     5635.72     5598.20    162.15 o
  -1   0  13     3035.99     2589.63     93.86 o
   1   0  13     4339.23     4592.73    125.58 o
   3   0  13     1270.13     1307.37     51.84 o
   5   0  13    16289.28    16467.31    489.74 o
   7   0  13     4610.43     4919.20    233.76 o
   9   0  13     1014.87     1049.09    149.69 o
  11   0  13      883.66      860.42    149.04 o
  13   0  13     6482.08     5950.60    404.04 o
  15   0  13       21.13       98.86    110.70 o
 -18   1  13      668.75      428.04    338.57 o
 -17   1  13     1082.10      929.99    194.48 o
 -16   1  13      375.35       77.00    101.01 o
 -15   1  13        8.12       10.53    122.76 o
 -14   1  13     2135.09     2665.27    261.47 o
 -13   1  13       15.75      120.02     80.31 o
 -12   1  13      114.10      174.89     80.71 o
 -11   1  13     3303.03     3600.43    282.79 o
 -10   1  13      363.16      364.41    103.36 o
  -9   1  13     4266.28     4617.88    130.47 o
  -8   1  13     6593.66     7176.35    157.51 o
  -7   1  13      891.88     1022.54     36.21 o
  -6   1  13     7842.10     8138.08    136.97 o
  -5   1  13      108.65      202.83     18.83 o
  -4   1  13       17.36        8.21     16.05 o
  -3   1  13     9098.85     8789.12    164.66 o
  -2   1  13     8994.53     9352.19    183.94 o
  -1   1  13     1518.71     1600.81     50.56 o
   0   1  13    13082.82    12685.96    224.31 o
   1   1  13      488.28      561.06     28.95 o
   2   1  13      610.22      743.93     28.16 o
   3   1  13     4506.57     4649.24     80.82 o
   4   1  13      883.46      769.14     37.69 o
   5   1  13      461.69      503.34     39.63 o
   6   1  13     8054.37     7689.63    237.25 o
   7   1  13     1448.07     1489.85     85.99 o
   8   1  13      214.47      248.46     56.66 o
   9   1  13      557.89      420.20     81.61 o
  10   1  13     3559.57     3447.52    195.20 o
  11   1  13     1621.39     1685.96    138.44 o
  12   1  13      321.89      415.13     91.23 o
  13   1  13      185.14      289.10     86.27 o
  14   1  13     1041.45     1119.43    126.95 o
  15   1  13      199.41      331.78     92.87 o
  16   1  13      404.83      319.08     96.35 o
 -18   2  13     2158.17     2763.26    290.11 o
 -17   2  13       14.34      -40.13     85.29 o
 -16   2  13      801.39      679.65    124.42 o
 -15   2  13      745.17      485.40    376.91 o
 -14   2  13       74.75      -23.18     79.76 o
 -13   2  13     1045.41      718.61    594.33 o
 -11   2  13       48.42       88.73     92.18 o
 -10   2  13      948.12     1074.13    185.94 o
  -9   2  13      750.88      786.24     47.56 o
  -8   2  13      979.90      975.15     67.52 o
  -7   2  13      442.93      507.23     35.25 o
  -6   2  13    11115.61    11831.94    188.21 o
  -5   2  13      548.60      614.11     35.51 o
  -4   2  13     2986.37     2932.25     65.35 o
  -3   2  13        6.17      -15.79     15.79 o
  -2   2  13     1926.04     1931.17     59.78 o
  -1   2  13      523.21      560.34     43.27 o
   0   2  13     1516.56     1491.42     49.11 o
   1   2  13      330.39      355.46     26.83 o
   2   2  13    10232.06    10030.55    163.77 o
   3   2  13      238.14      260.61     23.90 o
   4   2  13     3197.70     3191.22     81.31 o
   5   2  13       52.73       43.54     27.81 o
   6   2  13       27.63       -0.64     32.88 o
   7   2  13      216.67      206.58     48.29 o
   8   2  13     6446.93     6273.37    229.64 o
   9   2  13        8.23      -49.43     53.67 o
  10   2  13     1801.10     1679.12    134.07 o
  11   2  13     1913.32     1865.34    145.74 o
  12   2  13       61.23        2.23     67.89 o
  13   2  13      156.73      154.02     79.38 o
  14   2  13     1436.94     1633.52    200.30 o
  15   2  13        0.31      -25.70     74.84 o
  16   2  13     1904.82     2147.64    171.57 o
 -18   3  13       51.56       74.31     98.17 o
 -17   3  13     1319.77     1674.11    242.73 o
 -16   3  13      192.96       83.05     92.49 o
 -15   3  13      278.26      342.77    206.65 o
 -14   3  13      143.05       94.15     85.06 o
 -13   3  13     1296.00      677.20    567.51 o
 -12   3  13      921.91      491.23    325.00 o
 -10   3  13       20.57       -7.73     61.36 o
  -9   3  13     1691.14     1651.75    102.92 o
  -8   3  13      108.73       39.79     25.54 o
  -7   3  13      825.53      804.12     41.51 o
  -6   3  13      828.67      867.44     34.11 o
  -5   3  13     4438.94     4420.18    102.58 o
  -4   3  13     1170.81     1315.82     59.31 o
  -3   3  13     8891.23     9158.34    160.47 o
  -2   3  13       14.25       38.71     18.34 o
  -1   3  13      231.79      196.45     24.71 o
   0   3  13     3681.90     3458.71     81.87 o
   1   3  13     2751.90     2424.21     60.71 o
   2   3  13        6.51        1.20     13.87 o
   3   3  13    11381.92    11528.25    198.59 o
   4   3  13      914.27      850.91     44.31 o
   5   3  13      734.81      761.92     36.71 o
   6   3  13     3890.26     3985.99    129.57 o
   7   3  13     1148.02     1335.11     94.06 o
   8   3  13      385.18      404.42     66.07 o
   9   3  13     1689.68     1752.35    136.46 o
  10   3  13     1077.20     1008.64    112.43 o
  11   3  13     4336.35     4346.85    229.87 o
  12   3  13      230.76      250.18     82.02 o
  13   3  13      650.84      601.73    106.08 o
  14   3  13      846.77      878.18    117.46 o
  15   3  13      476.11      655.47    109.65 o
 -18   4  13       21.48      -22.08     85.81 o
 -17   4  13       99.90      265.47    131.49 o
 -16   4  13      325.27      413.76    126.96 o
 -15   4  13     1377.14     1347.80    148.91 o
 -14   4  13      317.86      227.48     94.96 o
 -13   4  13      862.80      911.62    251.34 o
 -12   4  13      367.56      390.99    100.70 o
 -11   4  13        2.34      101.11     73.86 o
 -10   4  13     1268.73     1294.01     90.04 o
  -9   4  13     1700.36     1611.87     81.57 o
  -8   4  13     3472.33     3247.60    106.24 o
  -7   4  13     1149.45     1276.44     54.76 o
  -6   4  13     1756.07     1655.80     51.86 o
  -5   4  13     3773.48     3727.96     92.31 o
  -4   4  13     1097.52     1124.21     42.55 o
  -3   4  13     9437.56     9854.38    172.21 o
  -2   4  13      382.68      380.26     32.09 o
  -1   4  13    20734.94    20479.44    445.85 o
   0   4  13      465.76      381.29     33.72 o
   1   4  13     1080.53     1210.73     44.70 o
   2   4  13     1120.34     1117.92     65.02 o
   3   4  13      132.58      128.85     24.25 o
   4   4  13     2303.95     2224.94     66.10 o
   5   4  13    21570.39    21255.41    389.93 o
   6   4  13      427.89      450.78     33.19 o
   7   4  13     4698.68     4546.02    186.03 o
   8   4  13      550.81      577.48     89.31 o
   9   4  13      673.66      723.93     99.94 o
  10   4  13      319.90      315.42     97.56 o
  11   4  13     2152.45     2296.41    180.27 o
  12   4  13       48.97       40.93     70.53 o
  13   4  13     1002.21      987.35    157.44 o
  14   4  13      616.19      620.50    106.72 o
  15   4  13      116.13      186.40     83.36 o
 -17   5  13       92.71      146.16    100.74 o
 -16   5  13      937.56      922.61    133.39 o
 -15   5  13      200.09      227.56    103.92 o
 -14   5  13     3794.50     4431.08    254.20 o
 -13   5  13      149.63      158.48     91.47 o
 -12   5  13     1469.90     1514.84    143.99 o
 -11   5  13     1141.86     1042.50    137.52 o
 -10   5  13     1711.75     1696.97    183.91 o
  -9   5  13     1383.22     1422.74    123.11 o
  -8   5  13    11217.57    11356.72    272.34 o
  -7   5  13      154.44      111.93     31.44 o
  -6   5  13     3114.15     3060.71     88.31 o
  -5   5  13       34.22       13.04     21.75 o
  -4   5  13     3661.04     3454.60     92.16 o
  -3   5  13      124.62       75.95     21.38 o
  -2   5  13     1910.41     1985.96     60.29 o
  -1   5  13     1787.41     1817.86     62.18 o
   0   5  13    11655.91    11418.61    238.33 o
   1   5  13        5.82        3.63     17.64 o
   2   5  13        0.89       -1.43     20.69 o
   3   5  13      299.86      312.08     34.18 o
   4   5  13      498.24      495.50     43.32 o
   5   5  13     1743.78     1605.97     69.88 o
   6   5  13     1641.68     1646.45     72.29 o
   7   5  13        3.53        1.29     60.06 o
   8   5  13     2308.64     2427.40    163.50 o
   9   5  13     1131.01      848.05    163.69 o
  10   5  13     3387.45     3208.06    194.65 o
  11   5  13       72.01       75.41     71.14 o
  12   5  13     3013.81     2875.96    187.93 o
  13   5  13      730.68      661.90    109.90 o
  14   5  13     2024.90     1825.41    154.70 o
  15   5  13        9.03       16.31     73.90 o
 -17   6  13       84.22       19.64     95.91 o
 -16   6  13      243.83      279.45    105.44 o
 -15   6  13      344.28      324.20    107.57 o
 -14   6  13        0.72      -64.52     87.30 o
 -13   6  13       69.41       73.30     89.31 o
 -12   6  13     2209.17     2335.42    209.13 o
 -11   6  13      121.01       50.19     42.42 o
 -10   6  13      128.94       78.06     37.67 o
  -9   6  13     3199.41     3253.42    148.37 o
  -8   6  13     2131.79     1889.93    130.21 o
  -7   6  13      352.65      361.18     49.55 o
  -6   6  13     8208.48     7405.16    353.57 o
  -5   6  13     1419.79     1494.36     53.53 o
  -4   6  13     1975.91     2079.28     69.26 o
  -3   6  13      257.25      264.98     31.48 o
  -2   6  13       13.99       22.56     20.69 o
  -1   6  13     6856.65     6647.91    121.89 o
   0   6  13       49.21       14.88     20.14 o
   1   6  13     1535.66     1526.99     50.97 o
   2   6  13    19612.05    18848.42    328.77 o
   3   6  13      854.92      771.73     50.32 o
   4   6  13     5450.72     5203.01    141.91 o
   5   6  13     6207.46     6156.46    167.71 o
   6   6  13       46.62        3.73     28.74 o
   7   6  13     1337.24     1359.46     64.98 o
   8   6  13     1347.68     1222.74    159.16 o
   9   6  13        6.62      -12.91     64.94 o
  10   6  13     1436.40     1478.43    140.07 o
  11   6  13      360.28      387.94     94.26 o
  12   6  13      593.37      579.12    107.97 o
  13   6  13     1313.18     1479.67    144.99 o
  14   6  13      559.78      636.43    108.85 o
 -16   7  13      136.87       97.37    101.21 o
 -15   7  13       75.42       62.70     98.59 o
 -14   7  13      147.47       51.67     98.00 o
 -13   7  13       32.75      165.03     95.45 o
 -12   7  13      211.69      368.47    102.55 o
 -11   7  13     1544.75     1656.83     84.21 o
 -10   7  13       17.11       -1.02     37.71 o
  -9   7  13     2357.15     2265.34    196.25 o
  -8   7  13      199.12      140.75     53.84 o
  -7   7  13      119.79      141.63     43.78 o
  -6   7  13       75.60       72.91     39.99 o
  -5   7  13     2355.34     2442.62     76.67 o
  -4   7  13      143.92       95.42     29.13 o
  -3   7  13    13655.75    13455.00    287.20 o
  -2   7  13      855.53      966.43     48.34 o
  -1   7  13      264.55      298.37     31.40 o
   0   7  13      743.78      668.82     40.55 o
   1   7  13     2293.94     2205.08     83.64 o
   2   7  13      951.99      942.89     56.65 o
   3   7  13     2577.60     2745.60     92.76 o
   4   7  13        0.86      -26.06     29.73 o
   5   7  13     2289.59     2191.59     98.59 o
   6   7  13      366.23      342.37     56.05 o
   7   7  13     7479.82     7293.84    207.70 o
   8   7  13      340.11      379.19     94.09 o
   9   7  13     1324.22     1279.45    137.97 o
  10   7  13       33.69      -29.36     69.27 o
  11   7  13     1323.42     1313.39    142.60 o
  12   7  13      295.24      392.12    102.69 o
  13   7  13      145.94       67.31     84.26 o
  14   7  13      320.86      359.09    147.86 o
 -16   8  13      981.03     1127.75    156.21 o
 -15   8  13      783.03      876.76    146.71 o
 -14   8  13        0.35      -61.27     94.18 o
 -13   8  13       25.03      -27.02     89.40 o
 -12   8  13      780.39      871.16    139.71 o
 -11   8  13     1321.62     1314.42    171.56 o
 -10   8  13      499.03      602.78     88.15 o
  -9   8  13     6440.43     6580.09    205.59 o
  -8   8  13       50.25        5.19     46.46 o
  -7   8  13     1555.07     1626.24     88.01 o
  -6   8  13     1649.56     1799.34    104.62 o
  -5   8  13     2539.43     2504.54     91.81 o
  -4   8  13     3224.25     3132.08     99.82 o
  -3   8  13        9.72       -0.51     31.69 o
  -2   8  13      502.53      527.78     49.94 o
  -1   8  13     2527.20     2389.43     88.99 o
   0   8  13     1297.86     1272.22     62.90 o
   1   8  13       44.67       16.67     35.42 o
   2   8  13      455.81      506.02     50.25 o
   3   8  13       45.93       30.51     32.62 o
   4   8  13     2696.13     2659.01    115.35 o
   5   8  13     1705.75     1841.57     95.05 o
   6   8  13       42.36       29.21     37.55 o
   7   8  13      340.38      372.03     48.28 o
   8   8  13     1425.94     1452.07     73.95 o
   9   8  13       80.63       66.88     84.66 o
  10   8  13     1878.70     1778.13    165.95 o
  11   8  13     1744.01     1820.74    168.38 o
  12   8  13      100.16      156.22     94.89 o
  13   8  13      376.70      530.91    147.10 o
 -15   9  13       66.85      190.50    120.01 o
 -14   9  13     2712.48     3262.60    242.51 o
 -13   9  13       61.45       27.00     97.10 o
 -12   9  13      150.73      109.77     45.13 o
 -11   9  13        3.18       -8.03     45.20 o
 -10   9  13      511.71      535.32     81.66 o
  -9   9  13      530.00      469.08     65.83 o
  -8   9  13     4753.60     4785.37    204.70 o
  -7   9  13       23.83      -26.43     54.76 o
  -6   9  13     1363.21     1353.14     98.20 o
  -5   9  13       43.51       24.84     48.59 o
  -4   9  13       43.84       25.08     33.13 o
  -3   9  13        7.67      -17.42     39.12 o
  -2   9  13     2367.48     2521.11    112.92 o
  -1   9  13       13.51       -0.18     37.72 o
   0   9  13     3947.83     4330.77    150.67 o
   1   9  13     2354.32     1890.16    192.41 o
   2   9  13      508.98      500.20     59.29 o
   3   9  13       37.96       27.49     40.28 o
   4   9  13     1579.59     1463.27    147.11 o
   5   9  13      697.63      683.14     68.27 o
   6   9  13     4736.41     4740.92    166.52 o
   7   9  13        2.55       23.67     39.54 o
   8   9  13      320.07      298.28     47.59 o
   9   9  13     1157.71     1152.00    151.92 o
  10   9  13      804.22      768.81    132.73 o
  11   9  13       25.12      -15.88     82.07 o
  12   9  13     1237.82     1164.71    149.62 o
 -14  10  13       73.24       61.27    124.49 o
 -13  10  13      414.87      441.74    140.86 o
 -12  10  13       46.67       14.51     46.73 o
 -11  10  13       69.94       32.32     52.67 o
 -10  10  13       33.30        3.48     50.81 o
  -9  10  13     1537.01     1746.98    131.66 o
  -8  10  13      165.90      190.49     73.90 o
  -7  10  13     3845.88     3718.07    186.22 o
  -6  10  13     1334.20     1381.08    120.30 o
  -5  10  13      313.98      313.13    107.08 o
  -4  10  13     1231.74     1269.67     99.92 o
  -3  10  13     1752.83     2065.53    132.16 o
  -2  10  13      275.87      290.63     55.99 o
  -1  10  13     3430.63     3490.65    149.38 o
   0  10  13        4.32        0.33     37.99 o
   1  10  13     1490.25     1382.36    209.47 o
   2  10  13     3218.88     3086.94    146.34 o
   3  10  13      706.26      652.07     90.08 o
   4  10  13        1.74      -10.90     54.78 o
   5  10  13      924.63      924.94     98.45 o
   6  10  13      433.52      385.95     61.82 o
   7  10  13     1409.26     1335.68     88.61 o
   8  10  13     1486.73     1483.19     88.51 o
   9  10  13       69.16       90.06     46.60 o
  10  10  13        7.19       88.62    100.05 o
  11  10  13     1160.31     1176.38    159.70 o
 -13  11  13       67.86       44.71     64.70 o
 -12  11  13      453.34      400.62    111.41 o
 -11  11  13     1620.77     1510.00    144.22 o
 -10  11  13      211.35      300.91     98.18 o
  -9  11  13      744.24      923.16    129.47 o
  -8  11  13       14.36       99.24     88.33 o
  -7  11  13      109.15       80.05     86.29 o
  -6  11  13      117.94       74.74    138.70 o
  -5  11  13     1386.78     1201.27    742.40 o
  -4  11  13        9.38      -92.04     92.04 o
  -3  11  13     4140.17     4548.27    173.99 o
  -2  11  13     3658.89     3420.11    225.08 o
  -1  11  13        1.44      -17.83     44.25 o
   0  11  13      276.51      330.19     83.61 o
   1  11  13      416.51      325.48    105.93 o
   2  11  13     1972.37     1900.42    168.43 o
   3  11  13     3170.73     3092.36    202.08 o
   4  11  13      993.25      962.97    250.48 o
   5  11  13       31.45       15.69     67.49 o
   6  11  13     1541.19     1552.15    124.74 o
   7  11  13     1481.26     1522.75    100.53 o
   8  11  13        8.56      -43.40     43.40 o
   9  11  13     3696.15     3900.22    142.69 o
  10  11  13      198.91      167.52    120.39 o
 -11  12  13       40.88        8.98     87.95 o
 -10  12  13     1246.03     1287.87    153.10 o
  -9  12  13      127.74      113.54     99.84 o
  -8  12  13       17.31      -62.03    148.18 o
  -7  12  13      556.83      420.41    187.59 o
  -6  12  13     1154.82      114.36    167.35 o
  -5  12  13       19.36      225.93    163.47 o
  -4  12  13     1746.49     2082.27    418.37 o
  -3  12  13      255.44      313.51     55.51 o
  -2  12  13     1096.11     1085.91     81.85 o
  -1  12  13      511.18      490.68     61.96 o
   0  12  13      946.33      977.17    111.50 o
   1  12  13      192.10      204.77     86.55 o
   2  12  13     2855.77     2825.87    206.63 o
   3  12  13      718.51      706.65    204.18 o
   4  12  13     1560.04     2061.79    289.68 o
   5  12  13     1748.16     1754.07    161.71 o
   6  12  13        1.03      -26.49     83.03 o
   7  12  13      253.17      125.62     82.86 o
   8  12  13      599.31      507.36     75.28 o
   9  12  13        1.12       21.23     44.54 o
  -9  13  13      254.27      253.26    116.11 o
  -8  13  13      388.32      194.91    186.08 o
  -7  13  13        3.03     -115.66    166.05 o
  -6  13  13      929.45      899.41    250.27 o
  -5  13  13     1495.23     1298.28    260.82 o
  -4  13  13     1303.60     1304.96    264.70 o
  -3  13  13      150.92      183.94     46.16 o
  -2  13  13      441.55      411.11     82.43 o
  -1  13  13       64.70       60.30     73.48 o
   0  13  13     3035.90     3238.52    254.26 o
   1  13  13      901.19     1191.89    201.70 o
   2  13  13        8.79       15.39     98.84 o
   3  13  13      265.26      205.25    185.01 o
   4  13  13      942.64     1343.94    258.23 o
   5  13  13       47.66       60.57     88.65 o
   6  13  13      563.10      462.70    110.84 o
   7  13  13      358.75      419.83    153.67 o
  -6  14  13       40.14      -24.34    187.38 o
  -5  14  13      602.17      475.76    218.82 o
  -4  14  13      336.42      386.60    213.22 o
  -3  14  13     1099.65     1100.52    131.24 o
  -2  14  13      198.98      337.86     72.76 o
  -1  14  13     1280.97     1584.80    135.71 o
   0  14  13      117.96      134.45     95.05 o
   1  14  13     2211.11     2367.71    194.53 o
   2  14  13      344.02      454.25    126.96 o
   3  14  13       53.26       96.06    183.71 o
   4  14  13      902.29      731.84    243.37 o
 -18   0  14       68.37       52.12    131.38 o
 -14   0  14      232.96      159.38    137.84 o
 -12   0  14      911.14      570.53    155.93 o
 -10   0  14     2034.53     2136.74    224.42 o
  -8   0  14     2708.88     2694.03    100.20 o
  -6   0  14      194.63      254.87     35.91 o
  -4   0  14     6635.01     7635.53    298.85 o
  -2   0  14    13184.03    12095.34    309.21 o
   0   0  14     7444.86     7555.08    243.76 o
   2   0  14     3493.65     3675.82    104.59 o
   4   0  14     3393.20     3363.37    172.25 o
   6   0  14    10432.17    10104.43    407.98 o
   8   0  14      143.52      104.89     87.23 o
  10   0  14      493.08      555.24    138.06 o
  12   0  14     3228.96     3321.73    289.46 o
  14   0  14      355.73      470.38    146.46 o
 -18   1  14      838.40      660.56    330.06 o
 -17   1  14      407.50       10.09     96.02 o
 -16   1  14     1211.67       -1.72    136.33 o
 -15   1  14      229.13       47.73    158.62 o
 -13   1  14     2717.85     3376.65    294.20 o
 -12   1  14       72.06       69.26     75.82 o
 -11   1  14     2987.95     3299.12    276.97 o
 -10   1  14     3398.84     3488.67    205.62 o
  -9   1  14     1320.83     1491.74     91.32 o
  -8   1  14        5.69       26.86     23.83 o
  -7   1  14      918.48      959.83     41.45 o
  -6   1  14     2512.36     2655.49     62.02 o
  -5   1  14     1160.49     1149.62     40.65 o
  -4   1  14      842.41      689.87     41.04 o
  -3   1  14    10328.91    10347.45    191.03 o
  -2   1  14        1.52       20.28     18.23 o
  -1   1  14     2729.80     2551.20     67.72 o
   0   1  14     1248.67     1189.38     46.61 o
   1   1  14       24.16       36.84     17.12 o
   2   1  14       90.07       54.64     14.62 o
   3   1  14     4232.70     4268.28     77.46 o
   4   1  14     1366.15     1322.86     41.30 o
   5   1  14     2799.89     2885.78     96.31 o
   6   1  14     7361.50     7373.46    277.92 o
   7   1  14      139.97      176.85     56.28 o
   8   1  14     1317.33     1378.93    124.57 o
   9   1  14     4981.10     4892.29    245.93 o
  10   1  14      907.01      887.30    112.15 o
  11   1  14     2187.04     2292.63    167.74 o
  12   1  14      227.19      243.17     87.58 o
  13   1  14       92.09      221.15     88.70 o
  14   1  14      999.15     1004.53    127.79 o
  15   1  14      128.28      113.73     86.24 o
 -18   2  14      357.04      185.24    105.34 o
 -17   2  14      109.58        0.91     92.67 o
 -16   2  14        5.53       37.70     92.53 o
 -15   2  14      285.10      123.90    257.37 o
 -14   2  14       14.09       15.56     82.04 o
 -13   2  14     3328.12     3989.61    322.42 o
 -12   2  14      450.00      239.88     91.89 o
 -11   2  14     1309.56     1549.19    190.39 o
 -10   2  14      116.44       46.34     68.98 o
  -9   2  14      677.38      846.48     65.01 o
  -8   2  14      378.61      425.22     45.86 o
  -7   2  14     6874.17     7010.34    139.59 o
  -6   2  14      110.82       69.01     18.53 o
  -5   2  14    22135.48    22601.52    357.99 o
  -4   2  14     2423.27     2564.36     64.48 o
  -3   2  14       21.66       31.41     20.21 o
  -2   2  14     1235.78     1323.44     51.40 o
  -1   2  14     6308.36     6500.14    138.47 o
   0   2  14        4.02       12.83     17.84 o
   1   2  14    13555.21    13402.84    274.78 o
   2   2  14      471.82      512.09     27.34 o
   3   2  14     6356.21     6561.54    148.05 o
   4   2  14     4609.25     4597.13    106.89 o
   5   2  14      621.78      594.27     64.37 o
   6   2  14        4.56       -9.36     42.94 o
   7   2  14     5697.04     5898.54    222.61 o
   8   2  14     2026.46     1964.74    241.22 o
   9   2  14     2978.07     3129.90    188.04 o
  10   2  14       48.58      114.94     68.90 o
  11   2  14     2051.96     1847.98    152.47 o
  12   2  14      495.17      586.66    103.06 o
  13   2  14      115.72      100.97     82.65 o
  14   2  14      329.44      359.31     94.69 o
  15   2  14     2109.39     2248.99    177.44 o
 -18   3  14     1322.17     1431.81    244.24 o
 -17   3  14      363.87      272.53    106.89 o
 -16   3  14        7.63       23.62     91.79 o
 -15   3  14      964.29     1176.61    338.89 o
 -14   3  14     2096.73     1002.79    200.73 o
 -13   3  14      732.01      585.48    483.84 o
 -11   3  14      618.29      328.70    405.98 o
 -10   3  14     2340.98     1877.58    101.37 o
  -9   3  14     3190.01     3029.77    152.40 o
  -8   3  14      122.52      123.33     35.37 o
  -7   3  14     3312.74     3434.73     93.02 o
  -6   3  14     3102.98     3192.39     79.00 o
  -5   3  14     1766.20     1959.69     63.24 o
  -4   3  14     1750.50     1649.72     58.68 o
  -3   3  14     1985.47     2000.11     65.02 o
  -2   3  14       32.75       -3.69     19.48 o
  -1   3  14     3075.90     2895.85     87.04 o
   0   3  14    19922.79    20570.56    351.86 o
   1   3  14       10.45       19.58     16.85 o
   2   3  14     9720.58     9602.04    265.72 o
   3   3  14     1436.98     1348.05     48.42 o
   4   3  14        5.14        5.43     18.92 o
   5   3  14     4285.92     4025.62     94.18 o
   6   3  14     2467.22     2492.18    130.53 o
   7   3  14      133.00      166.02     66.93 o
   8   3  14     6204.28     5913.61    279.86 o
   9   3  14     1631.31     1637.37    138.02 o
  10   3  14     2162.51     2140.81    175.53 o
  11   3  14      769.90      801.98    111.91 o
  12   3  14     1245.69     1227.67    132.47 o
  13   3  14       34.29       42.07     76.19 o
  14   3  14     4415.98     4561.43    249.25 o
  15   3  14       16.36       -2.97     78.97 o
 -18   4  14       13.66       37.51    101.40 o
 -17   4  14      138.45       87.52    101.09 o
 -16   4  14     1639.64     2127.65    339.86 o
 -15   4  14      375.06      370.13    110.54 o
 -14   4  14      330.04      194.63    100.80 o
 -13   4  14      626.93      620.76    117.93 o
 -12   4  14      367.95      337.57     97.29 o
 -11   4  14     1398.60     1817.77    208.91 o
 -10   4  14     3185.46     3057.38    152.39 o
  -9   4  14      706.55      386.07    456.06 o
  -8   4  14     3280.35     3340.23    148.65 o
  -7   4  14    10068.29    10253.13    208.91 o
  -6   4  14      233.19      251.17     26.49 o
  -5   4  14     1546.39     1673.69     59.71 o
  -4   4  14       81.16       70.16     20.95 o
  -3   4  14       99.46      120.52     23.18 o
  -2   4  14    17175.64    17367.75    350.72 o
  -1   4  14      288.26      256.42     31.41 o
   0   4  14       17.19       -1.31     19.26 o
   1   4  14     1992.07     1969.32     61.64 o
   2   4  14      250.50      251.44     23.66 o
   3   4  14      684.39      887.70     77.94 o
   4   4  14    10269.82    10122.59    197.64 o
   5   4  14      459.43      510.71     41.61 o
   6   4  14     8233.20     7679.90    245.02 o
   7   4  14      353.36      372.13     82.73 o
   8   4  14      612.99      530.16     95.56 o
   9   4  14     1025.36     1093.93    118.99 o
  10   4  14      525.84      597.63    101.94 o
  11   4  14      192.70      146.56     78.73 o
  12   4  14     4883.81     4739.18    253.53 o
  13   4  14      168.28      259.21     89.47 o
  14   4  14        8.05       76.76     83.93 o
  15   4  14       30.22       32.38     79.77 o
 -17   5  14      868.03      950.80    146.10 o
 -16   5  14        5.10      -69.86     91.28 o
 -15   5  14      960.11     1139.42    216.99 o
 -14   5  14      816.66      991.19    179.19 o
 -13   5  14      735.69      873.56    130.98 o
 -12   5  14       17.51      -34.40     75.88 o
 -11   5  14     2977.60     2728.96    128.19 o
 -10   5  14       61.72       35.19     36.18 o
  -9   5  14     5422.47     5866.66    283.43 o
  -8   5  14      355.93      353.71     48.96 o
  -7   5  14     9615.30     9940.17    270.78 o
  -6   5  14       29.28        6.35     26.22 o
  -5   5  14      731.13      739.94     52.91 o
  -4   5  14      450.31      490.71     33.07 o
  -3   5  14     8067.54     8303.94    161.40 o
  -2   5  14      211.30      160.55     26.21 o
  -1   5  14      105.75       80.69     23.95 o
   0   5  14      673.31      646.25     36.74 o
   1   5  14     2497.98     2450.72     73.17 o
   2   5  14      197.20      167.02     27.97 o
   3   5  14    12626.38    11634.61    250.59 o
   4   5  14     4036.66     3708.66    117.04 o
   5   5  14     1857.35     1704.09     79.21 o
   6   5  14      477.92      543.38     44.96 o
   7   5  14     2726.21     2676.14    173.11 o
   8   5  14       96.54      124.66     71.77 o
   9   5  14     3454.87     3391.15    203.81 o
  10   5  14        0.28       26.08     66.57 o
  11   5  14     2770.93     2719.29    186.07 o
  12   5  14      195.06      267.58     92.87 o
  13   5  14       33.25       37.48     75.81 o
  14   5  14      535.69      655.60    112.99 o
 -17   6  14       56.43      236.22    114.61 o
 -16   6  14       10.84      -52.88    112.32 o
 -15   6  14        1.31      -85.57     92.32 o
 -14   6  14     1995.19     1742.70    363.88 o
 -13   6  14     1750.40     1679.09    233.14 o
 -12   6  14       29.45      -20.69     87.48 o
 -11   6  14     1241.14     1324.95     79.89 o
 -10   6  14      468.87      447.29     53.00 o
  -9   6  14      152.04      130.30     77.75 o
  -8   6  14      541.27      572.58     61.31 o
  -7   6  14     4743.56     4771.67    232.04 o
  -6   6  14     4243.75     4257.80    136.46 o
  -5   6  14     9307.30     9310.59    192.70 o
  -4   6  14      399.66      429.20     37.13 o
  -3   6  14      399.72      396.01     33.70 o
  -2   6  14     5430.85     5334.31    117.32 o
  -1   6  14     2169.21     2107.29     62.63 o
   0   6  14      227.57      211.34     27.96 o
   1   6  14     7759.00     7448.33    159.87 o
   2   6  14       36.61       48.03     29.97 o
   3   6  14       30.75       -9.79     27.83 o
   4   6  14     2179.26     2034.44    159.55 o
   5   6  14     2486.71     2361.38     98.65 o
   6   6  14     2609.53     2827.18    106.16 o
   7   6  14     1003.78     1164.97     60.59 o
   8   6  14      598.64      542.63    103.29 o
   9   6  14     2861.86     2864.32    192.52 o
  10   6  14      346.15      337.14     93.96 o
  11   6  14     1508.31     1263.02    139.75 o
  12   6  14      989.45      905.64    126.67 o
  13   6  14      248.88      252.63     95.86 o
  14   6  14      477.58      438.37    106.86 o
 -16   7  14       84.90       46.56    101.65 o
 -15   7  14      187.70      112.72    221.51 o
 -14   7  14      956.71     1089.60    149.72 o
 -13   7  14       51.77       -2.78     90.70 o
 -12   7  14     1926.34     2100.28    182.03 o
 -11   7  14      174.16      177.86     44.95 o
 -10   7  14     2471.96     2426.64    137.72 o
  -9   7  14     1455.71     1426.80    157.03 o
  -8   7  14      814.72      845.39     78.54 o
  -7   7  14      127.21      173.59     45.91 o
  -6   7  14     3241.29     3203.79    118.83 o
  -5   7  14       62.34       74.52     29.54 o
  -4   7  14     3735.72     3901.59    114.80 o
  -3   7  14      248.60      168.99     35.24 o
  -2   7  14       32.29       36.18     26.51 o
  -1   7  14       55.09       40.91     28.12 o
   0   7  14     2995.57     2876.16     85.70 o
   1   7  14     1390.26     1263.97     59.18 o
   2   7  14     4043.91     3806.75    114.49 o
   3   7  14     1185.01     1042.29     61.11 o
   4   7  14       83.93       71.48     37.93 o
   5   7  14      417.71      396.99     51.52 o
   6   7  14     5075.85     5321.88    173.40 o
   7   7  14     1021.87     1035.88     63.88 o
   8   7  14     1672.07     1500.71    177.25 o
   9   7  14      381.99      338.65     98.83 o
  10   7  14     1350.26     1325.87    146.57 o
  11   7  14       33.75      -18.42     79.13 o
  12   7  14      793.04      853.67    129.53 o
  13   7  14        1.25       48.76     87.36 o
 -15   8  14       63.15       68.27    102.38 o
 -14   8  14      131.26      145.42    107.01 o
 -13   8  14     1344.17     1651.76    173.75 o
 -12   8  14       19.10      -24.12     38.37 o
 -11   8  14     2721.12     2745.79    116.81 o
 -10   8  14      114.77      124.28     50.02 o
  -9   8  14      177.99       71.96     49.27 o
  -8   8  14     1356.82     1372.61    109.26 o
  -7   8  14     3454.76     3318.43    143.82 o
  -6   8  14      191.82      154.25     56.43 o
  -5   8  14     2639.12     2672.06     99.51 o
  -4   8  14     1467.99     1372.78     68.31 o
  -3   8  14      144.93      148.79     44.11 o
  -2   8  14     5940.54     5946.77    199.35 o
  -1   8  14      172.31      145.67     36.46 o
   0   8  14      215.39      179.91     36.40 o
   1   8  14     4127.82     3850.92    164.87 o
   2   8  14      481.81      408.95     54.47 o
   3   8  14        6.20        4.58     33.36 o
   4   8  14     3292.65     3280.45    131.57 o
   5   8  14     1296.17     1190.58     83.16 o
   6   8  14     1732.06     1654.04     89.53 o
   7   8  14     2242.53     2226.30     99.88 o
   8   8  14      576.53      569.60     63.73 o
   9   8  14     2186.68     2051.12    179.98 o
  10   8  14       58.50       36.26     87.05 o
  11   8  14       73.35       50.63     83.24 o
  12   8  14      544.23      593.29    119.62 o
 -14   9  14       66.22       10.56    104.96 o
 -13   9  14      374.69      460.47    127.81 o
 -12   9  14      883.12     1072.23    100.11 o
 -11   9  14     1610.80     1797.36    101.73 o
 -10   9  14      108.72      107.79     53.31 o
  -9   9  14     1217.45     1279.96     92.84 o
  -8   9  14       17.32      -15.44     57.40 o
  -7   9  14     1414.56     1462.65    116.67 o
  -6   9  14       26.47       40.34     51.97 o
  -5   9  14      321.75      317.63     65.87 o
  -4   9  14      121.41      137.09     44.69 o
  -3   9  14     4254.18     4319.85    154.35 o
  -2   9  14      267.80      227.65     52.24 o
  -1   9  14     2435.74     2587.81    204.80 o
   0   9  14      954.28      995.82     74.74 o
   1   9  14      246.25      137.29     46.56 o
   2   9  14      463.74      487.45     61.20 o
   3   9  14     4602.57     4779.25    203.36 o
   4   9  14       14.73       49.68     55.20 o
   5   9  14     2887.96     2788.81    134.82 o
   6   9  14      502.98      416.31     59.55 o
   7   9  14      488.08      544.77     61.05 o
   8   9  14      632.34      627.62     57.23 o
   9   9  14     2102.13     2149.77    191.97 o
  10   9  14      108.98      123.03    100.98 o
  11   9  14     2285.55     2015.86    188.09 o
  12   9  14      136.02       95.25    102.13 o
 -13  10  14      970.31      906.21    212.79 o
 -12  10  14      189.44      113.19     55.78 o
 -11  10  14      801.52     1006.25     87.32 o
 -10  10  14     1306.36     1384.23    123.10 o
  -9  10  14      777.29      850.02    105.28 o
  -8  10  14     1242.01     1467.01    124.53 o
  -7  10  14        5.01      -36.85     93.04 o
  -6  10  14      456.18      372.81    148.18 o
  -5  10  14     1510.71     1331.98    240.04 o
  -4  10  14     1046.86     1135.67    125.08 o
  -3  10  14      169.45      242.36     53.58 o
  -2  10  14     1343.37     1500.19     99.26 o
  -1  10  14       48.23        7.05     42.64 o
   0  10  14     4052.11     3771.01    139.93 o
   1  10  14     1776.97     1760.22    253.28 o
   2  10  14      467.41      326.14     82.85 o
   3  10  14      687.63      601.97     89.84 o
   4  10  14     2879.53     3071.85    164.63 o
   5  10  14      293.04      301.19     76.14 o
   6  10  14     1639.70     1656.44    201.75 o
   7  10  14      217.83      189.84     54.44 o
   8  10  14      102.60       95.32     52.38 o
   9  10  14     1067.17     1178.22    164.62 o
  10  10  14      714.60      878.21    151.06 o
  11  10  14        2.40        8.31     98.85 o
 -12  11  14      349.92      259.96    126.40 o
 -11  11  14       17.11       40.76     81.15 o
 -10  11  14      976.17     1024.52    134.12 o
  -9  11  14      689.05     1020.19    137.76 o
  -8  11  14     1741.51     1817.46    167.22 o
  -7  11  14      423.26      279.56    164.76 o
  -6  11  14     2581.86     2349.53    288.60 o
  -5  11  14      496.85      461.04    139.13 o
  -4  11  14     1204.43     1483.15     97.31 o
  -3  11  14      631.98      649.34     69.31 o
  -2  11  14        0.74        1.20     45.79 o
  -1  11  14      977.28     1103.90     95.06 o
   0  11  14     4874.56     4692.07    215.25 o
   1  11  14       36.78       17.06     76.07 o
   2  11  14     1612.69     1496.44    156.99 o
   3  11  14      149.61      169.67     95.95 o
   4  11  14      134.37      181.96     87.36 o
   5  11  14     2057.80     2141.68    167.96 o
   6  11  14     1466.75     1678.03    193.62 o
   7  11  14        7.62        9.94     50.08 o
   8  11  14     1290.71     1185.58    165.54 o
   9  11  14        1.49       -0.91     49.60 o
 -11  12  14      663.47      896.61    161.96 o
 -10  12  14      110.67      182.50    102.23 o
  -9  12  14       28.31       26.39     93.00 o
  -8  12  14     1334.61      914.48    225.50 o
  -7  12  14     1080.33     1075.15    239.50 o
  -6  12  14      159.92       34.24    155.93 o
  -5  12  14     2432.63     2169.47    310.79 o
  -4  12  14       28.43      -29.06    112.12 o
  -3  12  14      287.97      201.30     56.05 o
  -2  12  14     1393.86     1363.95    115.15 o
  -1  12  14     3197.26     3271.44    258.21 o
   0  12  14       26.87       76.62     82.51 o
   1  12  14     1213.49     1265.24    151.40 o
   2  12  14       32.63      -51.66    103.85 o
   3  12  14     2034.87     1775.77    274.82 o
   4  12  14      491.31      435.89    109.18 o
   5  12  14      289.03      287.11    158.09 o
   6  12  14      375.38      317.87    100.53 o
   7  12  14     2633.39     2727.75    186.00 o
   8  12  14     1140.23     1225.75     98.98 o
  -8  13  14        5.27       47.81    169.07 o
  -7  13  14     2164.72     2225.04    318.32 o
  -6  13  14      466.97      450.13    209.13 o
  -5  13  14      830.99      732.28    246.60 o
  -4  13  14       16.93       58.58    184.36 o
  -3  13  14      306.69      258.09     52.67 o
  -2  13  14        7.33      -11.53     47.06 o
  -1  13  14      103.55      130.15     82.40 o
   0  13  14      827.67      935.47    162.61 o
   1  13  14       16.76       56.58     95.82 o
   2  13  14     5169.64     5500.69    419.77 o
   3  13  14     2663.92     2397.77    330.60 o
   4  13  14       75.56       70.21    159.16 o
   5  13  14      108.97      104.73    116.30 o
   6  13  14       37.97      -41.60     81.83 o
  -5  14  14       12.84      106.18    201.59 o
  -4  14  14       38.56      -58.15    191.47 o
  -3  14  14      563.90      467.11    200.62 o
  -2  14  14     2411.12     3164.38    188.31 o
  -1  14  14        0.76      -21.18     78.07 o
   0  14  14     1131.15     1216.11    146.86 o
   1  14  14      275.07      359.67    116.27 o
   2  14  14      635.92      764.27    142.34 o
   3  14  14        1.80      118.89    187.38 o
 -17   0  15      579.83      276.11    154.64 o
 -11   0  15     6038.98     6073.58    415.03 o
  -9   0  15     5558.68     5767.75    388.75 o
  -7   0  15       33.67       28.55     26.73 o
  -5   0  15     3303.62     3402.29    103.59 o
  -3   0  15    11519.77    11266.81    294.86 o
  -1   0  15     3810.44     3611.40    123.85 o
   1   0  15     1451.78     1525.07     75.74 o
   3   0  15     1376.39     1253.87     51.73 o
   5   0  15     6483.99     6439.55    606.07 o
   7   0  15     2372.09     2208.24    220.97 o
   9   0  15     4143.97     4197.02    325.22 o
  11   0  15     4894.09     5156.30    384.23 o
  13   0  15        0.63       50.83    115.44 o
  15   0  15      895.28      990.08    192.55 o
 -18   1  15     1208.69     1141.27    220.11 o
 -17   1  15       15.75      -12.74     89.41 o
 -16   1  15      455.74      129.96    104.35 o
 -15   1  15      660.61      520.66    135.69 o
 -14   1  15     1070.52     1198.13    209.13 o
 -13   1  15      547.26      525.43    389.29 o
 -12   1  15     1406.23     1493.41    211.71 o
 -11   1  15       21.27        7.14     74.61 o
 -10   1  15     2373.77     2760.46    258.23 o
  -9   1  15      415.05       68.88     82.81 o
  -8   1  15       56.03       42.75     20.02 o
  -7   1  15     4832.98     5018.49    110.70 o
  -6   1  15       39.83        9.64     17.71 o
  -5   1  15      423.72      490.12     30.45 o
  -4   1  15    11387.94    11137.92    206.49 o
  -3   1  15       30.71       70.84     21.48 o
  -2   1  15     1085.00     1058.09     45.53 o
  -1   1  15     3527.29     4008.50    191.32 o
   0   1  15      259.72      355.09     32.26 o
   1   1  15     3094.21     3180.14    106.54 o
   2   1  15     8695.90     9065.79    144.52 o
   3   1  15      124.74      147.25     19.45 o
   4   1  15     3468.48     3705.89     79.34 o
   5   1  15      907.76      919.75     74.14 o
   6   1  15      188.44      146.79     67.85 o
   7   1  15     1309.16     1269.35    122.51 o
   8   1  15     1195.58     1228.40    122.58 o
   9   1  15      238.70      219.85     78.71 o
  10   1  15     3351.48     3209.34    197.97 o
  11   1  15      730.94      814.97    119.13 o
  12   1  15      424.73      495.89    145.49 o
  13   1  15     1859.26     2012.26    166.91 o
  14   1  15        7.36      -51.03     85.40 o
  15   1  15      368.79      349.65    147.32 o
 -18   2  15      660.24      456.09    157.44 o
 -17   2  15      305.80      297.75    122.33 o
 -16   2  15      160.61       83.98     95.75 o
 -15   2  15      116.61       69.45    101.01 o
 -14   2  15     2380.78     2424.91    266.20 o
 -13   2  15      149.25      102.94     90.64 o
 -11   2  15       42.98       70.38     83.49 o
 -10   2  15      536.36      480.97    209.24 o
  -9   2  15     1549.27     1505.46    157.98 o
  -8   2  15     7291.53     7566.64    235.00 o
  -7   2  15      599.10      565.67     30.24 o
  -6   2  15    13271.12    12846.81    245.25 o
  -5   2  15       94.01       59.88     20.64 o
  -4   2  15     1004.09     1023.01     54.22 o
  -3   2  15      174.35      163.48     26.23 o
  -2   2  15     8854.97     9081.53    174.40 o
  -1   2  15       35.04       27.77     20.37 o
   0   2  15     6072.27     5833.47    127.51 o
   1   2  15     1007.01     1144.20     41.73 o
   2   2  15     8062.67     7842.45    143.42 o
   3   2  15      207.23      214.66     21.21 o
   4   2  15     3746.60     3711.51     90.45 o
   5   2  15      185.01      159.04     28.87 o
   6   2  15      774.94     1031.48    111.03 o
   7   2  15      161.79      148.25     70.51 o
   8   2  15     3841.83     3959.85    219.78 o
   9   2  15      147.84       95.41     69.79 o
  10   2  15       65.41       36.91     73.63 o
  11   2  15      540.41      444.20    166.92 o
  12   2  15     1704.72     1763.77    158.36 o
  13   2  15       10.35       -0.49     73.63 o
  14   2  15     1032.79      985.97    131.95 o
  15   2  15     1017.66     1099.63    180.27 o
 -18   3  15      408.16      340.26    220.11 o
 -17   3  15      458.46      194.09    132.89 o
 -16   3  15      165.14       13.38     90.24 o
 -15   3  15     1767.92     1897.12    413.52 o
 -14   3  15      551.63      277.92    286.56 o
 -13   3  15     1980.67       50.83    134.61 o
 -12   3  15     1062.73      779.66    594.65 o
 -11   3  15      962.51     1278.47    182.21 o
 -10   3  15      422.74      326.65    127.28 o
  -9   3  15      100.44       82.96     38.72 o
  -8   3  15      693.69      960.84     65.61 o
  -7   3  15    10023.64    10246.40    191.12 o
  -6   3  15       11.17        3.66     17.78 o
  -5   3  15      110.07      136.00     25.03 o
  -4   3  15     7055.46     7269.88    221.63 o
  -3   3  15     1958.95     2088.67     95.46 o
  -2   3  15       64.22       94.36     24.22 o
  -1   3  15     9413.80     9149.92    220.45 o
   0   3  15      555.11      581.64     37.36 o
   1   3  15     3156.83     2905.72    101.05 o
   2   3  15      463.26      483.43     30.88 o
   3   3  15       23.00        2.97     21.03 o
   4   3  15     2366.67     2431.74     79.74 o
   5   3  15     3445.69     3761.91    118.75 o
   6   3  15      119.69       75.00     64.02 o
   7   3  15    10273.75     9549.25    490.30 o
   8   3  15      183.93      186.93     75.86 o
   9   3  15      128.54      136.17     77.14 o
  10   3  15     3278.01     3348.58    206.31 o
  11   3  15      160.75       98.07     93.26 o
  12   3  15      263.68      282.19     95.17 o
  13   3  15     4541.93     4830.55    264.55 o
  14   3  15        2.56      -31.81     75.64 o
 -17   4  15      772.48     1176.51    158.19 o
 -16   4  15      158.39      112.69    105.04 o
 -15   4  15      237.43      329.72    117.99 o
 -14   4  15      272.41      156.35     99.37 o
 -13   4  15      200.52      192.25    115.98 o
 -12   4  15      684.70      701.41    254.14 o
 -11   4  15     2054.51     2111.97    233.47 o
 -10   4  15      891.66      842.52     84.38 o
  -9   4  15     5127.97     5183.30    230.51 o
  -8   4  15       35.64       32.49     36.22 o
  -7   4  15     1725.44     1643.39     86.60 o
  -6   4  15      104.63       84.60     20.70 o
  -5   4  15     1369.06     1410.01     54.02 o
  -4   4  15      197.88      220.12     26.95 o
  -3   4  15     6240.68     6280.79    129.85 o
  -2   4  15       72.81       34.88     23.09 o
  -1   4  15    10999.82    11049.72    277.62 o
   0   4  15     6499.02     6381.46    148.36 o
   1   4  15    11921.25    11654.57    212.45 o
   2   4  15      281.00      233.09     29.86 o
   3   4  15     1137.70     1113.68     53.92 o
   4   4  15      151.86      122.67     33.44 o
   5   4  15     4120.74     4050.89    130.89 o
   6   4  15     1820.83     1728.68     87.39 o
   7   4  15      205.30      130.57     82.17 o
   8   4  15     4276.85     3819.77    218.45 o
   9   4  15     2115.81     2248.40    167.52 o
  10   4  15       66.21       13.87     72.68 o
  11   4  15      987.17     1077.63    129.72 o
  12   4  15        3.08       40.37     80.31 o
  13   4  15      238.59      157.15     90.70 o
  14   4  15      223.35      237.46    129.44 o
 -17   5  15       15.31      -43.95    103.90 o
 -16   5  15     1655.44     1525.93    264.05 o
 -15   5  15      332.50      231.19    110.88 o
 -14   5  15      108.26       44.46     99.73 o
 -13   5  15      303.25      278.82    107.55 o
 -12   5  15     1585.99     1635.38    191.58 o
 -11   5  15        0.12        4.62     40.53 o
 -10   5  15     4899.59     4637.37    309.56 o
  -9   5  15       11.99      -18.76     39.15 o
  -8   5  15      796.56      803.46     68.27 o
  -7   5  15     1890.55     1968.42     96.30 o
  -6   5  15      815.17      878.63     51.53 o
  -5   5  15       33.22        3.03     24.17 o
  -4   5  15    11818.75    12107.15    222.22 o
  -3   5  15      166.34      138.89     26.83 o
  -2   5  15      852.86      810.21     43.11 o
  -1   5  15     1125.28      980.61     62.58 o
   0   5  15     1620.68     1434.73     81.04 o
   1   5  15      231.58      170.66     25.23 o
   2   5  15     4714.99     4600.99    125.22 o
   3   5  15      303.42      323.20     39.47 o
   4   5  15    13140.41    12449.72    295.04 o
   5   5  15      467.28      586.97     51.50 o
   6   5  15        2.12       14.55     26.63 o
   7   5  15      310.00      187.22    108.01 o
   8   5  15      732.04      834.36    116.12 o
   9   5  15       79.47       18.07     71.82 o
  10   5  15     3676.32     3797.54    306.16 o
  11   5  15      560.90      551.84    145.81 o
  12   5  15      503.79      529.52    110.49 o
  13   5  15      374.90      421.44    108.67 o
  14   5  15      486.08      417.65    107.48 o
 -16   6  15     1305.33     1428.58    251.77 o
 -15   6  15      891.80      990.77    184.58 o
 -14   6  15      496.32      547.13    133.75 o
 -13   6  15      106.25       19.34     96.24 o
 -12   6  15     1572.55     1399.62    160.13 o
 -11   6  15      539.49      501.74     71.00 o
 -10   6  15      556.29      576.12     59.50 o
  -9   6  15      408.74      502.25     66.28 o
  -8   6  15      787.09      868.43    115.77 o
  -7   6  15      802.46      657.11    152.27 o
  -6   6  15     1256.87     1332.93     61.24 o
  -5   6  15     4514.07     5158.40    140.04 o
  -4   6  15      420.90      389.40     37.39 o
  -3   6  15     1520.17     1528.71     91.47 o
  -2   6  15     4960.54     4726.46    128.75 o
  -1   6  15      167.57      136.33     26.57 o
   0   6  15     2616.65     2597.13     76.73 o
   1   6  15      545.13      592.18     43.30 o
   2   6  15     2444.47     2375.01     86.96 o
   3   6  15      736.02      698.28     51.90 o
   4   6  15       39.57       25.33     34.29 o
   5   6  15     1055.41     1150.77     71.37 o
   6   6  15     2907.62     2710.55    104.87 o
   7   6  15     3318.47     3038.41    129.99 o
   8   6  15     4263.18     4067.51    235.65 o
   9   6  15      177.20      191.65     85.86 o
  10   6  15      123.02      120.95     86.98 o
  11   6  15      835.63      853.90    126.86 o
  12   6  15      960.89      902.52    129.21 o
  13   6  15       26.70      -28.33     81.31 o
 -16   7  15       51.95      194.88    116.03 o
 -15   7  15      490.59      406.57    128.82 o
 -14   7  15       50.15       45.45     99.01 o
 -13   7  15     2341.88     2020.01    504.95 o
 -12   7  15        4.84      -16.00     44.01 o
 -11   7  15      238.49      196.50     47.33 o
 -10   7  15      138.66      110.44     48.35 o
  -9   7  15      618.41      571.20    109.24 o
  -8   7  15        9.82      -16.04     45.74 o
  -7   7  15     4685.68     4779.07    154.83 o
  -6   7  15      474.09      335.71     62.70 o
  -5   7  15     1190.92     1208.50     72.29 o
  -4   7  15       36.05        9.96     33.35 o
  -3   7  15       16.66       -7.54     30.31 o
  -2   7  15       34.99       20.19     28.92 o
  -1   7  15     9342.56     9024.65    208.63 o
   0   7  15       56.57       13.04     28.10 o
   1   7  15     4137.99     4180.54    117.17 o
   2   7  15        0.43      -12.44     31.14 o
   3   7  15       10.70      -31.40     31.40 o
   4   7  15     2018.81     2148.40    101.86 o
   5   7  15      833.87     1010.98     79.64 o
   6   7  15      263.07      233.60     48.15 o
   7   7  15     4318.53     4270.79    141.50 o
   8   7  15      798.24      774.15    125.11 o
   9   7  15      510.58      622.56    118.87 o
  10   7  15      559.62      705.53    124.08 o
  11   7  15      101.27       97.31     87.07 o
  12   7  15      582.39      519.37    112.32 o
  13   7  15     2529.90     2459.91    197.21 o
 -15   8  15      938.09     1081.83    200.51 o
 -14   8  15      529.05      388.53    260.17 o
 -13   8  15     2624.63     2537.71    211.39 o
 -12   8  15      861.66      760.58     95.31 o
 -11   8  15       20.95       82.59     44.67 o
 -10   8  15      179.07      161.16     54.87 o
  -9   8  15     1471.05     1636.24    120.48 o
  -8   8  15     3377.66     3296.46    166.62 o
  -7   8  15      858.53      801.15     92.78 o
  -6   8  15     1525.17     1730.42    108.67 o
  -5   8  15     4260.29     4125.41    133.51 o
  -4   8  15      865.40      813.84     58.53 o
  -3   8  15     1211.40     1249.82     89.06 o
  -2   8  15       92.58      147.01     46.78 o
  -1   8  15      576.32      688.73     58.25 o
   0   8  15     5260.29     5132.61    139.90 o
   1   8  15     1061.42     1024.56     73.23 o
   2   8  15     1386.83     1302.04     80.33 o
   3   8  15      617.63      560.15     78.89 o
   4   8  15      299.56      285.24     54.51 o
   5   8  15     1326.81     1388.22    106.97 o
   6   8  15     2337.37     2167.69    103.05 o
   7   8  15       53.26       95.63     39.20 o
   8   8  15     3822.41     3762.11    241.29 o
   9   8  15       57.09       70.99     89.63 o
  10   8  15        6.78      -10.18     84.71 o
  11   8  15     1046.47      987.04    188.13 o
  12   8  15      539.63      624.69    130.44 o
 -14   9  15       66.12       22.23    116.59 o
 -13   9  15      156.16      142.46    117.06 o
 -12   9  15     1124.80     1144.40     83.03 o
 -11   9  15        0.53       -1.16     48.94 o
 -10   9  15     3724.63     3987.37    156.86 o
  -9   9  15       31.67       -2.35     63.07 o
  -8   9  15     1339.05     1293.89    115.38 o
  -7   9  15     1434.68     1599.66    134.90 o
  -6   9  15       51.64        3.37     53.59 o
  -5   9  15     1216.59     1295.81    108.56 o
  -4   9  15     3678.63     4086.27    234.62 o
  -3   9  15      102.96      126.57     50.11 o
  -2   9  15      224.54      209.38     55.37 o
  -1   9  15       24.05      -15.25     38.91 o
   0   9  15       10.26      -35.08     35.08 o
   1   9  15     1691.55     1719.82     94.03 o
   2   9  15     4385.08     4282.85    148.94 o
   3   9  15     1201.18     1017.17    101.94 o
   4   9  15     5020.82     4658.04    204.36 o
   5   9  15       97.83      102.86     47.36 o
   6   9  15       84.55       10.57     42.77 o
   7   9  15        5.77      -11.42     39.33 o
   8   9  15     1066.91     1036.65     70.46 o
   9   9  15      104.34      130.90    100.00 o
  10   9  15     2412.94     2144.60    199.32 o
  11   9  15        3.07      -16.66     92.60 o
 -13  10  15      135.63      133.09     60.95 o
 -12  10  15     1645.08     1676.95    169.26 o
 -11  10  15     1973.97     2212.71    150.34 o
 -10  10  15     2211.86     2283.39    152.10 o
  -9  10  15     1493.48     1890.99    319.83 o
  -8  10  15       22.64       51.62     80.31 o
  -7  10  15        2.40      -73.51     73.51 o
  -6  10  15     1440.53     1276.96    227.44 o
  -5  10  15     3578.61     3396.47    455.20 o
  -4  10  15       25.68       35.88     51.66 o
  -3  10  15     5709.13     5735.46    248.91 o
  -2  10  15      606.20      758.64     81.39 o
  -1  10  15      915.52      957.74     77.16 o
   0  10  15      650.85      572.15     71.47 o
   1  10  15      252.11       85.40     73.71 o
   2  10  15      420.85      290.22    117.90 o
   3  10  15     3036.66     3030.93    194.10 o
   4  10  15      643.66      485.65     87.89 o
   5  10  15     1141.21     1201.77    125.99 o
   6  10  15      493.54      443.29     65.61 o
   7  10  15        0.58       42.08     46.00 o
   8  10  15      752.50      759.53     66.53 o
   9  10  15      828.33      923.33    159.59 o
  10  10  15       10.13      -63.63     98.57 o
 -12  11  15       43.51       39.50     69.71 o
 -11  11  15       11.57      -46.89     79.66 o
 -10  11  15      106.94       23.10     89.45 o
  -9  11  15       56.36      -17.60     89.41 o
  -8  11  15      745.56     1010.12    140.95 o
  -7  11  15     1700.29     1452.06    252.42 o
  -6  11  15       17.29       66.34    152.05 o
  -5  11  15      123.10      194.91    153.13 o
  -4  11  15       49.55       48.68     48.16 o
  -3  11  15       26.59       12.89     46.82 o
  -2  11  15      717.52      810.69     77.09 o
  -1  11  15     2431.38     2310.05    153.48 o
   0  11  15       83.30      122.72     81.35 o
   1  11  15     1472.54     1287.36    237.77 o
   2  11  15       85.22       31.06     98.97 o
   3  11  15      409.84      444.96    179.19 o
   4  11  15      155.81      174.29     86.66 o
   5  11  15      829.77      748.49    115.74 o
   6  11  15      934.29     1011.39    123.91 o
   7  11  15     1620.91     1563.18    109.07 o
   8  11  15     1992.21     1831.37    131.47 o
   9  11  15      360.13      357.57    137.92 o
 -10  12  15      366.86      403.61    119.42 o
  -9  12  15      639.92      642.38    132.74 o
  -8  12  15     3153.99     2513.43    317.46 o
  -7  12  15      251.69      272.23    182.85 o
  -6  12  15     2250.58     2486.72    317.46 o
  -5  12  15      277.70      286.66    177.25 o
  -4  12  15      185.07      230.00    131.08 o
  -3  12  15      173.02      165.75     54.28 o
  -2  12  15     1896.26     1782.36    171.88 o
  -1  12  15      372.10      315.49     55.95 o
   0  12  15     1599.97     1574.39    162.27 o
   1  12  15     1051.73     1254.32    157.39 o
   2  12  15      862.44      715.49    153.78 o
   3  12  15        0.89       40.71    159.59 o
   4  12  15      781.97     1062.01    245.31 o
   5  12  15      105.54      146.58     89.87 o
   6  12  15     1530.10     1516.63    149.81 o
   7  12  15       24.08       69.79     98.10 o
  -7  13  15       71.30      113.29    180.05 o
  -6  13  15       52.17      165.19    171.65 o
  -5  13  15      495.00      287.74    199.44 o
  -4  13  15     1459.17     1201.79    284.73 o
  -3  13  15       27.45        8.21     44.83 o
  -2  13  15       10.87      -45.77     45.77 o
  -1  13  15      221.86      281.23    122.87 o
   0  13  15       26.21      -29.80     87.81 o
   1  13  15      627.01      726.48    135.32 o
   2  13  15     1817.92     1972.08    193.37 o
   3  13  15       16.08      -90.24    147.53 o
   4  13  15     1167.89     1601.96    290.33 o
   5  13  15     1373.49     1599.73    200.84 o
  -3  14  15     1705.09     1879.36    181.56 o
  -2  14  15      199.33      147.88     74.47 o
  -1  14  15      299.62      336.66    104.45 o
   0  14  15      309.97      407.68    113.89 o
   1  14  15      865.12     1189.64    158.49 o
 -18   0  16       59.76      132.89    156.36 o
 -14   0  16       10.13      -69.14    128.36 o
 -12   0  16     6450.09     7576.47    505.05 o
 -10   0  16     1332.40     1884.96    230.45 o
  -8   0  16      220.00      193.04     36.04 o
  -6   0  16    14744.66    14634.11    359.01 o
  -4   0  16     7677.54     7821.46    233.68 o
  -2   0  16    12902.30    12961.79    380.31 o
   0   0  16     2575.18     2584.31    115.30 o
   2   0  16    11873.84    12257.35    287.32 o
   4   0  16     2226.38     2187.15    150.05 o
   6   0  16      643.30      678.00    145.81 o
   8   0  16     2966.94     3130.05    279.34 o
  10   0  16     6898.95     6693.43    458.53 o
  12   0  16      808.11      835.01    181.35 o
  14   0  16     1402.24     1250.47    215.16 o
 -18   1  16      330.71       15.08    105.08 o
 -17   1  16     2887.39      248.33    167.35 o
 -16   1  16       35.74       62.63    101.27 o
 -15   1  16      391.90      167.43    107.22 o
 -14   1  16     2079.08     2700.80    281.93 o
 -13   1  16       75.70       40.02     84.50 o
 -12   1  16        8.34      -78.93     78.93 o
 -11   1  16     4890.12     6340.43    430.75 o
 -10   1  16      606.12      486.92    105.20 o
  -9   1  16      486.85      431.27     98.30 o
  -8   1  16      717.54      672.31     39.47 o
  -7   1  16        4.77      -19.93     19.93 o
  -6   1  16     4042.50     3971.21     80.65 o
  -5   1  16     4549.56     4421.08     97.68 o
  -4   1  16      140.01      136.71     26.56 o
  -3   1  16     2974.64     2796.79     76.96 o
  -2   1  16     2223.42     2238.60     67.55 o
  -1   1  16       15.67       21.99     21.70 o
   0   1  16     2447.33     2271.02     72.97 o
   1   1  16     1052.37     1043.35     47.39 o
   2   1  16      858.26      932.37     35.53 o
   3   1  16     6187.90     6353.43    112.11 o
   4   1  16     4496.41     4757.57    140.30 o
   5   1  16       28.79       20.05     78.61 o
   6   1  16     8170.23     8605.73    373.08 o
   7   1  16     1347.99     1330.74    132.79 o
   8   1  16     1287.76     1298.76    133.96 o
   9   1  16     2976.08     3170.65    201.04 o
  10   1  16      420.72      525.89    107.98 o
  11   1  16     1242.65     1453.72    151.07 o
  12   1  16      316.06      335.78    104.23 o
  13   1  16     1023.94     1065.99    137.98 o
  14   1  16     2107.27     2152.69    181.26 o
 -17   2  16     1473.62     1497.50    259.10 o
 -16   2  16      249.46      114.85    167.02 o
 -15   2  16     1940.18     2091.08    262.11 o
 -14   2  16       23.56       22.53     94.19 o
 -13   2  16      224.63      226.22    126.75 o
 -12   2  16      375.23      285.27    100.54 o
 -11   2  16       36.17       15.08     95.73 o
 -10   2  16      979.55      653.85    388.64 o
  -9   2  16     4942.48     5264.27    227.07 o
  -8   2  16      655.15      660.49     53.05 o
  -7   2  16     1365.77     1469.63     77.32 o
  -6   2  16        9.50       -1.56     19.50 o
  -5   2  16      161.38      111.54     26.98 o
  -4   2  16        9.32      -18.01     21.51 o
  -3   2  16     6042.37     5859.32    133.71 o
  -2   2  16      140.46      170.60     27.99 o
  -1   2  16     2139.02     1979.37     66.78 o
   0   2  16       21.38       25.19     22.37 o
   1   2  16     3948.27     3801.88     86.57 o
   2   2  16     1040.36     1083.23     47.01 o
   3   2  16       14.30        7.43     16.59 o
   4   2  16     1515.48     1589.15     72.19 o
   5   2  16     5324.30     4875.24    248.19 o
   6   2  16        5.75       30.07     62.09 o
   7   2  16     1180.35     1183.24    127.83 o
   8   2  16        3.24      -26.95     64.49 o
   9   2  16     1239.36     1195.58    133.22 o
  10   2  16      204.35      211.02     87.85 o
  11   2  16     4814.19     4638.21    259.36 o
  12   2  16      182.05      233.90     97.13 o
  13   2  16     1458.07     1757.14    164.88 o
  14   2  16        8.51      -77.20     77.20 o
 -17   3  16      377.74      409.34    125.44 o
 -16   3  16        3.25        1.16    100.44 o
 -15   3  16        8.45       62.22    103.18 o
 -13   3  16       78.36       21.06     88.53 o
 -12   3  16      273.24       97.46    189.10 o
 -11   3  16      935.79      608.80    529.72 o
 -10   3  16      495.37      360.90     94.63 o
  -9   3  16      201.91      125.74     71.97 o
  -8   3  16     7675.77     7799.99    231.45 o
  -7   3  16     2974.14     2936.08     82.74 o
  -6   3  16     1594.15     1799.31     60.49 o
  -5   3  16     4116.55     4111.75    105.75 o
  -4   3  16      468.70      527.02     34.55 o
  -3   3  16      237.26      220.14     30.41 o
  -2   3  16     1167.67     1163.05     53.65 o
  -1   3  16        0.79      -12.07     21.68 o
   0   3  16    12438.58    11998.07    236.34 o
   1   3  16     1028.28     1116.56     52.20 o
   2   3  16       53.95       35.24     20.68 o
   3   3  16     4546.56     4178.00    115.18 o
   4   3  16      658.35      690.31     52.58 o
   5   3  16      106.31       79.07     27.32 o
   6   3  16     2769.66     2919.60    187.73 o
   7   3  16        3.62      -27.56     63.72 o
   8   3  16      278.23      249.10     86.32 o
   9   3  16     1123.24     1086.17    131.12 o
  10   3  16      853.97      869.00    126.03 o
  11   3  16     2076.36     2210.68    179.22 o
  12   3  16      386.24      314.94    101.98 o
  13   3  16      153.89       83.05     88.56 o
  14   3  16     2069.79     1907.77    174.74 o
 -17   4  16      126.02       18.86    108.66 o
 -16   4  16      121.16       89.83    104.55 o
 -15   4  16        2.69      -18.81    104.05 o
 -14   4  16      199.56       82.41    100.50 o
 -13   4  16      334.07      249.29    152.05 o
 -11   4  16        7.83        7.20     78.63 o
 -10   4  16     4759.45     4757.17    368.25 o
  -9   4  16      619.30      652.61     68.15 o
  -8   4  16     3807.75     3912.36    155.13 o
  -7   4  16      516.86      663.18     62.55 o
  -6   4  16     1262.60     1252.30     63.43 o
  -5   4  16     1335.43     1350.75     57.21 o
  -4   4  16     3814.59     3716.15     92.18 o
  -3   4  16     2992.29     3083.46     88.90 o
  -2   4  16     9233.24     9455.00    213.89 o
  -1   4  16     1809.38     1922.77     75.43 o
   0   4  16      464.03      431.50     37.15 o
   1   4  16      104.38       99.83     23.66 o
   2   4  16     9315.34     9130.53    186.83 o
   3   4  16     1000.73     1003.47     65.66 o
   4   4  16     2262.48     2482.49    100.11 o
   5   4  16       22.57       25.84     29.68 o
   6   4  16      156.23       88.95     73.64 o
   7   4  16     2994.58     2967.58    195.45 o
   8   4  16     6779.76     7053.76    335.17 o
   9   4  16      457.11      435.41    101.99 o
  10   4  16      100.23       37.20     78.81 o
  11   4  16       90.82       -1.83     83.78 o
  12   4  16      499.08      568.71    118.04 o
  13   4  16        2.37       -2.26     84.61 o
  14   4  16     1046.78     1002.34    141.28 o
 -17   5  16     1135.65     2133.72    281.28 o
 -16   5  16      137.28      128.73    117.13 o
 -15   5  16      143.75      130.37    111.68 o
 -14   5  16        5.01      -72.05     94.74 o
 -13   5  16      393.73      185.45    102.79 o
 -12   5  16        4.97      -76.32     76.32 o
 -11   5  16     3183.86     3144.04    474.49 o
 -10   5  16      294.47      228.26     64.57 o
  -9   5  16      676.81      510.15     63.03 o
  -8   5  16      563.88      592.91     99.23 o
  -7   5  16      530.70      485.82     87.92 o
  -6   5  16        2.28       -5.32     29.56 o
  -5   5  16     3622.18     3808.90    102.31 o
  -4   5  16      252.22      261.19     40.34 o
  -3   5  16     4053.71     4095.79    107.10 o
  -2   5  16      271.07      263.79     34.21 o
  -1   5  16     4546.15     4788.09    177.14 o
   0   5  16      240.15      210.23     30.37 o
   1   5  16      926.73      988.60     49.39 o
   2   5  16      376.04      379.61     42.73 o
   3   5  16     9102.83     8671.32    222.82 o
   4   5  16        0.50      -30.34     30.53 o
   5   5  16     1273.99     1186.26     69.52 o
   6   5  16     4895.65     4662.27    145.30 o
   7   5  16       58.59       29.77     79.47 o
   8   5  16        0.54       -9.21     75.97 o
   9   5  16     1989.02     2364.99    294.20 o
  10   5  16      120.48       59.61     84.40 o
  11   5  16     2788.64     2511.01    194.47 o
  12   5  16       34.15      -71.43     71.43 o
  13   5  16      283.24      189.06     99.43 o
 -16   6  16      208.74      260.72    131.27 o
 -15   6  16      709.07      583.22    143.33 o
 -14   6  16       50.68      116.30    107.36 o
 -13   6  16      707.17      789.77    143.42 o
 -12   6  16      469.21      356.23    135.58 o
 -11   6  16        8.75      -51.10     51.10 o
 -10   6  16      112.05       72.92     45.99 o
  -9   6  16     4398.76     4024.23    224.71 o
  -8   6  16        4.21        7.91     44.12 o
  -7   6  16     1910.12     1821.83    105.82 o
  -6   6  16     1271.03     1368.78     80.17 o
  -5   6  16     2267.62     2222.14    115.60 o
  -4   6  16     3227.93     3592.34    124.35 o
  -3   6  16     1974.49     2071.27     98.16 o
  -2   6  16     2289.64     2275.65     85.12 o
  -1   6  16     1010.99     1007.77     55.42 o
   0   6  16      153.57      144.57     30.87 o
   1   6  16     3661.00     3676.22     99.54 o
   2   6  16     6937.96     6860.77    171.16 o
   3   6  16      369.14      380.44     48.44 o
   4   6  16     1884.92     1735.24     90.50 o
   5   6  16      624.99      701.72     60.78 o
   6   6  16      386.17      340.89     78.60 o
   7   6  16        5.24      -22.18     48.58 o
   8   6  16      434.97      517.02    109.37 o
   9   6  16      120.93      213.75     93.71 o
  10   6  16     3329.98     3335.50    223.51 o
  11   6  16     1354.16     1451.50    233.57 o
  12   6  16       49.72       28.82     85.83 o
  13   6  16      465.79      491.26    117.15 o
 -15   7  16       81.47       85.57    106.75 o
 -14   7  16     1784.59     2039.72    195.43 o
 -13   7  16        0.78      -32.97    108.23 o
 -12   7  16      111.84        1.92     51.83 o
 -11   7  16       35.54       23.05     57.33 o
 -10   7  16      767.00      787.70     73.18 o
  -9   7  16       26.80       12.27     49.39 o
  -8   7  16     1176.07     1117.79    108.19 o
  -7   7  16       86.07       -1.49     56.54 o
  -6   7  16      798.62      909.42     85.61 o
  -5   7  16     1953.96     1997.02    104.56 o
  -4   7  16      709.33      533.49     56.99 o
  -3   7  16       28.46        3.97     37.75 o
  -2   7  16     6028.65     6221.74    178.19 o
  -1   7  16       38.32       36.39     31.66 o
   0   7  16     9286.17     9509.12    218.83 o
   1   7  16        4.64       11.25     26.07 o
   2   7  16        0.37      -13.17     33.63 o
   3   7  16       35.72       37.29     40.53 o
   4   7  16     1956.07     1900.52     98.15 o
   5   7  16      343.03      383.08     53.57 o
   6   7  16     8567.61     7959.42    231.88 o
   7   7  16      309.88      238.75     40.89 o
   8   7  16     1916.70     1727.65    169.21 o
   9   7  16       95.60      118.43     95.07 o
  10   7  16     1229.16     1126.90    148.59 o
  11   7  16      103.02      112.72     95.80 o
  12   7  16     1110.87     1088.00    150.84 o
 -15   8  16      787.16     1163.95    171.92 o
 -14   8  16       53.38       81.33    110.51 o
 -13   8  16      995.92     1273.29    170.03 o
 -12   8  16      498.18      394.75     57.21 o
 -11   8  16        0.44       25.55     61.62 o
 -10   8  16      776.80      864.68     79.88 o
  -9   8  16      735.48      554.61    154.94 o
  -8   8  16     1194.28     1215.27    111.69 o
  -7   8  16     1527.03     1618.59    124.69 o
  -6   8  16     1792.54     1921.15    116.32 o
  -5   8  16       44.56        8.76     40.51 o
  -4   8  16       58.94       49.55     58.66 o
  -3   8  16     4218.91     4116.44    219.46 o
  -2   8  16     1486.46     1574.47     90.94 o
  -1   8  16     1810.46     1881.14     97.08 o
   0   8  16      452.57      429.19     46.46 o
   1   8  16      496.36      462.11     60.52 o
   2   8  16     1754.39     1721.44     92.79 o
   3   8  16      831.63      822.09     93.38 o
   4   8  16      127.95      137.72     48.53 o
   5   8  16      700.53      754.20     68.95 o
   6   8  16      143.15      156.86     48.43 o
   7   8  16      798.95      834.59     66.84 o
   8   8  16     3458.76     3486.00    237.34 o
   9   8  16      123.53       94.73     98.65 o
  10   8  16     2285.57     2399.31    205.75 o
  11   8  16     1145.83     1099.89    157.91 o
 -14   9  16      222.96      201.58    129.13 o
 -13   9  16        9.15      -39.27    110.59 o
 -12   9  16      381.97      374.79     62.65 o
 -11   9  16     2455.11     2556.15    155.76 o
 -10   9  16      298.21      394.60     70.55 o
  -9   9  16       77.02       15.22     66.33 o
  -8   9  16       51.87        0.49     67.12 o
  -7   9  16       18.95       64.48     78.21 o
  -6   9  16        0.67       77.97     76.38 o
  -5   9  16     4710.10     4725.18    258.56 o
  -4   9  16     1051.17     1022.15     94.79 o
  -3   9  16     2446.98     2446.04    143.43 o
  -2   9  16      662.72      786.35     78.99 o
  -1   9  16      120.80       31.63     46.37 o
   0   9  16       15.19      -16.51     37.00 o
   1   9  16     1488.82     1614.11    101.79 o
   2   9  16      171.90      236.66     59.70 o
   3   9  16     6933.76     7218.29    277.28 o
   4   9  16     1093.20     1127.69    108.53 o
   5   9  16        0.86      -30.24     44.28 o
   6   9  16      242.37       85.39     48.48 o
   7   9  16      602.81      576.35     62.39 o
   8   9  16       55.09       32.37     34.20 o
   9   9  16     1762.46     2063.86    199.72 o
  10   9  16      126.94      202.60    112.61 o
 -13  10  16      288.21      298.18     78.36 o
 -12  10  16      805.09     1024.08     86.53 o
 -11  10  16       25.83      -50.46     58.82 o
 -10  10  16      674.56      730.13    119.46 o
  -9  10  16     1481.92     1472.45    175.42 o
  -8  10  16      428.79      343.93    106.71 o
  -7  10  16        3.67       -8.83    130.95 o
  -6  10  16     1464.95     1710.08    251.34 o
  -5  10  16      683.87      743.73    144.08 o
  -4  10  16     2783.05     3079.62    153.89 o
  -3  10  16     1184.01     1248.60     89.65 o
  -2  10  16      436.29      557.36     69.48 o
  -1  10  16      898.86      783.86     73.93 o
   0  10  16      183.22      194.33     82.56 o
   1  10  16     1030.76     1148.60    222.70 o
   2  10  16     1635.82     1810.23    258.23 o
   3  10  16      121.99      131.90     82.15 o
   4  10  16     4305.25     4211.30    236.85 o
   5  10  16     1624.52     1773.00    209.29 o
   6  10  16      207.72      199.32     59.32 o
   7  10  16      477.01      521.00     67.31 o
   8  10  16      969.09      921.83     71.58 o
   9  10  16      108.28      133.87    114.92 o
 -11  11  16      242.16       55.70     92.49 o
 -10  11  16       21.56       91.36     95.07 o
  -9  11  16      345.65      508.88    126.67 o
  -8  11  16     2553.02     2974.98    335.77 o
  -7  11  16       90.96      122.12    157.44 o
  -6  11  16     1305.65     1240.56    234.97 o
  -5  11  16     1192.56     1295.48    242.51 o
  -4  11  16       81.54      121.83     57.74 o
  -3  11  16      117.15      153.63     56.62 o
  -2  11  16     1126.12     1103.62     88.01 o
  -1  11  16       74.83       48.16     58.38 o
   0  11  16     3462.34     3024.61    364.85 o
   1  11  16     1850.95     1774.66    377.23 o
   2  11  16        6.00      100.58    156.15 o
   3  11  16       35.12      -51.69    150.12 o
   4  11  16      936.01      923.50    130.60 o
   5  11  16      751.90      789.40    116.25 o
   6  11  16     3210.28     2976.83    202.93 o
   7  11  16      168.31      143.78     60.92 o
   8  11  16      926.18      987.65     82.29 o
 -10  12  16      234.35      201.59    135.04 o
  -9  12  16     1942.20     1985.56    197.61 o
  -8  12  16        5.20      119.96    162.39 o
  -7  12  16      552.66      826.18    234.54 o
  -6  12  16      571.45      644.19    226.57 o
  -5  12  16      485.55      411.15    198.15 o
  -4  12  16       12.13       20.03    161.75 o
  -3  12  16      144.65      114.06     54.15 o
  -2  12  16      319.74      390.58     65.11 o
  -1  12  16     3027.52     3431.77    356.72 o
   0  12  16        5.39      117.69    102.14 o
   1  12  16      138.61      213.31    116.38 o
   2  12  16       44.32      -14.86    168.42 o
   3  12  16        1.36      -38.34    155.07 o
   4  12  16        0.99      -30.37    148.61 o
   5  12  16      244.33      482.74    191.90 o
   6  12  16     1242.58     1088.34    132.74 o
  -6  13  16      755.46      659.26    233.68 o
  -5  13  16      364.27      352.78    209.78 o
  -4  13  16      137.95       11.20    202.67 o
  -3  13  16     1889.54     2137.30    182.17 o
  -2  13  16      870.11     1004.02     86.67 o
  -1  13  16      384.52      475.22    111.70 o
   0  13  16        3.49        7.70     97.23 o
   1  13  16      622.96      700.56    145.89 o
   2  13  16      297.32      435.49    209.13 o
   3  13  16     1180.35     1430.09    283.43 o
   4  13  16      859.28      644.40    225.28 o
 -17   0  17        9.02     -115.44    130.09 o
 -15   0  17        6.66      -22.83    139.78 o
 -11   0  17     1196.69     1800.54    236.70 o
  -9   0  17     2145.63     2226.12    248.76 o
  -7   0  17     1084.26      970.48     83.06 o
  -5   0  17     2867.58     2653.29    221.62 o
  -3   0  17      388.54      360.29     49.51 o
  -1   0  17      291.00      332.36     48.73 o
   1   0  17    11312.30    11565.36    357.27 o
   3   0  17     2667.29     2723.17    143.28 o
   5   0  17      166.10      149.25     99.72 o
   7   0  17     8054.60     8248.01    526.81 o
   9   0  17     3502.16     3441.48    309.06 o
  11   0  17      325.72      388.32    151.62 o
  13   0  17      845.91      901.99    197.71 o
 -17   1  17        5.57       21.47     97.83 o
 -16   1  17       88.80      -66.31    115.66 o
 -15   1  17     1054.00      175.96    159.16 o
 -14   1  17      280.51      189.51    117.38 o
 -13   1  17      202.98      171.49    111.54 o
 -12   1  17      588.62      686.94    320.05 o
 -11   1  17      191.91      330.88     98.02 o
 -10   1  17     1020.83     1321.16    144.79 o
  -9   1  17     1206.41     1194.91     68.53 o
  -8   1  17     3799.90     4072.75    116.88 o
  -7   1  17     1660.17     1666.50     59.03 o
  -6   1  17     2467.16     2773.83     98.35 o
  -5   1  17     3921.30     3972.92     91.95 o
  -4   1  17     5251.22     5261.39    119.39 o
  -3   1  17     3653.44     3497.03     90.79 o
  -2   1  17      123.08      112.05     27.52 o
  -1   1  17     3279.59     3128.44     84.26 o
   0   1  17     4175.94     4014.38    105.83 o
   1   1  17      410.12      422.71     35.72 o
   2   1  17     2739.96     2560.57     65.16 o
   3   1  17     5231.66     5234.06    120.67 o
   4   1  17      572.76      687.69     46.23 o
   5   1  17     1334.44     1664.79    145.50 o
   6   1  17     1570.99     1610.87    146.81 o
   7   1  17      682.21      630.82    106.37 o
   8   1  17      919.43      951.18    125.42 o
   9   1  17      612.20      571.00    111.47 o
  10   1  17      799.96      861.49    145.59 o
  11   1  17      417.67      425.51    111.25 o
  12   1  17      224.29      153.18    109.41 o
  13   1  17     1625.21     1525.98    163.24 o
  14   1  17      100.49       90.40    135.36 o
 -17   2  17      139.32      -45.86     99.90 o
 -16   2  17     2252.09      166.70    156.79 o
 -15   2  17        0.39       32.97    105.11 o
 -14   2  17      771.92      873.48    528.21 o
 -13   2  17       86.91       23.95     97.71 o
 -12   2  17      485.67      368.45    367.32 o
 -11   2  17      177.04       31.68     87.85 o
 -10   2  17     4240.79     4912.60    245.74 o
  -9   2  17       13.43       26.76     33.73 o
  -8   2  17     6092.13     6636.05    222.33 o
  -7   2  17     3141.82     3141.38     89.34 o
  -6   2  17      812.01      876.34     49.96 o
  -5   2  17      149.51      167.75     27.84 o
  -4   2  17     1589.10     1609.69     60.80 o
  -3   2  17      327.01      324.34     35.07 o
  -2   2  17    11576.71    10997.27    304.70 o
  -1   2  17       17.24       19.83     23.99 o
   0   2  17      205.66      183.96     28.49 o
   1   2  17      843.14      843.20     45.01 o
   2   2  17      109.84       78.92     20.49 o
   3   2  17      644.71      721.41     40.48 o
   4   2  17     8960.86     8981.80    241.55 o
   5   2  17      162.83      112.47     70.53 o
   6   2  17      974.98     1070.24    126.21 o
   7   2  17        7.16      -37.62     64.21 o
   8   2  17     1192.57     1211.12    136.93 o
   9   2  17       98.80       58.17     73.35 o
  10   2  17     2874.86     2913.93    204.02 o
  11   2  17        5.43       26.56     84.15 o
  12   2  17     2433.28     2711.32    205.45 o
  13   2  17      330.70      346.93    107.26 o
  14   2  17      157.63      114.99     97.17 o
 -17   3  17       26.68       -4.51    102.93 o
 -16   3  17       70.52      115.57    109.12 o
 -15   3  17     1444.36     2026.46    272.23 o
 -14   3  17        1.90      -94.59     99.13 o
 -13   3  17      279.64      176.18    109.69 o
 -12   3  17       84.78      -37.80     94.66 o
 -11   3  17      443.67      178.92    239.82 o
 -10   3  17     1173.34      231.86     79.15 o
  -9   3  17      934.94      868.83    144.37 o
  -8   3  17      411.44      368.78     91.84 o
  -7   3  17     3725.57     3859.50    183.86 o
  -6   3  17       85.90       65.97     27.26 o
  -5   3  17      323.38      265.31     34.29 o
  -4   3  17      175.95      131.62     39.41 o
  -3   3  17     4793.53     4889.24    128.57 o
  -2   3  17        0.43       -0.04     24.57 o
  -1   3  17     5683.32     5527.37    131.40 o
   0   3  17     1605.12     1513.18     62.12 o
   1   3  17       72.19       79.12     25.18 o
   2   3  17        3.96       -0.77     18.63 o
   3   3  17     4533.13     4596.60    136.58 o
   4   3  17       67.30       90.69     33.18 o
   5   3  17     9891.35     9774.12    257.22 o
   6   3  17     1348.68     1622.53    149.12 o
   7   3  17     5893.20     5787.16    290.80 o
   8   3  17     1627.65     1595.18    150.72 o
   9   3  17     1781.28     1931.40    168.50 o
  10   3  17      125.13      153.06     89.64 o
  11   3  17       70.06      106.95     92.70 o
  12   3  17      860.55     1023.57    142.29 o
  13   3  17      556.87      633.04    126.23 o
 -17   4  17      111.40       94.80    119.31 o
 -16   4  17      198.89      251.49    123.10 o
 -15   4  17       42.37       65.49    116.10 o
 -14   4  17      790.41      864.79    146.29 o
 -13   4  17     2699.87     2097.32    283.65 o
 -12   4  17      525.44      224.46    231.10 o
 -11   4  17      992.09      862.53    172.73 o
 -10   4  17     2665.85     2411.67    290.86 o
  -9   4  17     1438.63     1301.86     90.51 o
  -8   4  17     1247.44     1208.01     87.38 o
  -7   4  17      856.97      920.32     46.89 o
  -6   4  17     1517.97     1532.16     87.15 o
  -5   4  17     7928.21     8222.71    176.97 o
  -4   4  17     1007.42     1037.76     56.49 o
  -3   4  17       99.00       60.17     27.52 o
  -2   4  17      298.58      247.50     43.43 o
  -1   4  17      416.33      359.15     38.45 o
   0   4  17      130.68      146.94     28.13 o
   1   4  17     4912.28     4868.60    126.06 o
   2   4  17       94.06       74.44     19.98 o
   3   4  17     1104.49     1116.23     65.60 o
   4   4  17       10.72       -2.76     31.33 o
   5   4  17      346.07      368.19     43.18 o
   6   4  17      406.55      363.62     95.66 o
   7   4  17     2362.10     2296.76    178.92 o
   8   4  17      127.77      146.02     89.06 o
   9   4  17      908.06      820.58    129.39 o
  10   4  17      199.98      311.14    105.28 o
  11   4  17        0.03       33.41     88.83 o
  12   4  17      903.41      802.42    134.39 o
  13   4  17      226.90      268.58    107.83 o
 -16   5  17      137.84      128.91    117.38 o
 -15   5  17      153.41      167.91    114.15 o
 -14   5  17      532.05      560.65    146.89 o
 -13   5  17      189.65      179.39    111.33 o
 -12   5  17      746.90      776.29    137.97 o
 -11   5  17      238.41      256.03     66.73 o
 -10   5  17     3386.04     3089.01    313.59 o
  -9   5  17       76.33       40.03     45.73 o
  -8   5  17     1431.83      246.40    255.00 o
  -7   5  17     1886.98     2069.48    105.36 o
  -6   5  17     4161.83     4325.36    131.29 o
  -5   5  17        5.86        3.69     27.41 o
  -4   5  17     1347.07     1570.93     71.69 o
  -3   5  17       50.00       76.90     31.38 o
  -2   5  17      199.09      177.55     35.48 o
  -1   5  17     1572.23     1456.22    107.11 o
   0   5  17     6951.64     6942.31    232.21 o
   1   5  17        3.10       -9.57     24.54 o
   2   5  17     1456.69     1391.01     69.05 o
   3   5  17      547.35      504.76     55.73 o
   4   5  17      604.40      543.94     55.68 o
   5   5  17      433.46      380.51     47.23 o
   6   5  17     5436.86     5215.99    159.09 o
   7   5  17       18.20      -10.73     73.97 o
   8   5  17     1032.24      952.34    132.84 o
   9   5  17       29.00       27.29     80.16 o
  10   5  17     3301.63     3243.65    310.46 o
  11   5  17      189.14      223.10    106.16 o
  12   5  17     1154.61      844.68    136.76 o
  13   5  17        5.42       78.74     96.86 o
 -16   6  17     1336.21     1342.00    213.01 o
 -15   6  17       11.81     -103.15    103.81 o
 -14   6  17      156.85      205.96    119.00 o
 -13   6  17      409.92      364.61    146.46 o
 -12   6  17        4.33      -14.00     44.24 o
 -11   6  17      857.77      834.94     88.85 o
 -10   6  17     3085.93     2131.37    464.67 o
  -9   6  17       60.67       78.00     50.85 o
  -8   6  17     1954.54     2022.15    162.89 o
  -7   6  17      930.26     1012.20     80.89 o
  -6   6  17      596.62      390.23     62.43 o
  -5   6  17      428.99      409.82     68.62 o
  -4   6  17      736.47      705.94     55.26 o
  -3   6  17     2617.00     2653.28    103.33 o
  -2   6  17     5638.49     5738.06    167.50 o
  -1   6  17     2488.96     2445.48     89.00 o
   0   6  17        2.01       -6.56     29.11 o
   1   6  17     3373.89     3230.87     93.15 o
   2   6  17       64.92       63.44     35.06 o
   3   6  17     2149.00     2027.31    100.32 o
   4   6  17     3241.17     3114.72    125.30 o
   5   6  17       50.45       52.76     36.23 o
   6   6  17      661.86      677.91     56.87 o
   7   6  17      206.87       50.00     88.51 o
   8   6  17      581.08      458.91    113.67 o
   9   6  17      381.75      233.11    100.52 o
  10   6  17      312.89      422.35    115.36 o
  11   6  17       46.74      129.90     98.29 o
  12   6  17     1844.58     1805.45    180.06 o
 -15   7  17     1259.13     1213.37    172.50 o
 -14   7  17        0.34       64.83    111.82 o
 -13   7  17      846.65      903.14    153.90 o
 -12   7  17       40.72      -49.60     63.42 o
 -11   7  17      617.80      712.30    180.43 o
 -10   7  17        0.05      -22.51     48.15 o
  -9   7  17     1294.25     1381.49    147.89 o
  -8   7  17      667.22      756.50     92.38 o
  -7   7  17     1930.83     2162.82    192.20 o
  -6   7  17      102.02       51.14     39.79 o
  -5   7  17      788.02      898.91     88.58 o
  -4   7  17     1659.88     1677.16    109.61 o
  -3   7  17     1405.36     1479.98     88.91 o
  -2   7  17      151.14      159.71     47.40 o
  -1   7  17    10139.98    10012.56    231.24 o
   0   7  17       80.37       76.72     33.06 o
   1   7  17      296.36      336.98     53.18 o
   2   7  17     1496.92     1385.40    107.46 o
   3   7  17     2729.79     2944.64    126.46 o
   4   7  17      288.69      276.68     52.20 o
   5   7  17     2081.43     1957.65    100.07 o
   6   7  17      130.55      105.64     40.87 o
   7   7  17     2811.28     2692.57    105.44 o
   8   7  17      407.85      265.70    119.21 o
   9   7  17     3875.37     3876.56    252.64 o
  10   7  17       80.71      157.44    103.32 o
  11   7  17     1430.34     1365.49    169.18 o
  12   7  17       61.76       90.46    132.89 o
 -14   8  17      173.32      223.18    124.63 o
 -13   8  17     1134.87     1075.73    167.95 o
 -12   8  17       98.68       50.41     49.04 o
 -11   8  17      150.25      107.78     53.67 o
 -10   8  17      503.50      409.29     68.89 o
  -9   8  17      191.49      110.88     66.58 o
  -8   8  17     2684.39     2410.33    151.34 o
  -7   8  17     2852.68     2767.02    189.14 o
  -6   8  17      370.81      395.35     74.63 o
  -5   8  17     1279.05     1317.55    198.51 o
  -4   8  17      831.97      739.64    162.08 o
  -3   8  17        3.82       17.94     46.05 o
  -2   8  17     2598.90     2638.40    119.96 o
  -1   8  17        3.14      -25.86     39.54 o
   0   8  17      298.18      359.05     44.54 o
   1   8  17     5208.42     5352.80    171.39 o
   2   8  17       66.05       62.79     57.82 o
   3   8  17      492.60      515.05     82.42 o
   4   8  17     1599.21     1551.61     97.22 o
   5   8  17        3.36      -39.36     39.36 o
   6   8  17     1269.74     1163.66     79.99 o
   7   8  17      784.26      857.64     65.84 o
   8   8  17      472.38      555.30    131.23 o
   9   8  17     1104.06     1050.06    154.93 o
  10   8  17     1112.10     1214.53    166.22 o
  11   8  17      321.28      171.55    110.59 o
 -13   9  17      334.54      373.71    141.42 o
 -12   9  17      475.32      525.56     69.22 o
 -11   9  17       36.49       53.71     56.48 o
 -10   9  17      761.93      906.65    111.34 o
  -9   9  17      568.26      680.57    103.58 o
  -8   9  17     1353.31     1186.36    138.93 o
  -7   9  17      966.99     1177.40    173.70 o
  -6   9  17     4718.91     4497.03    394.14 o
  -5   9  17      309.56      319.76     61.36 o
  -4   9  17     4595.13     4633.34    199.52 o
  -3   9  17     1414.87     1481.24    117.49 o
  -2   9  17      440.02      373.85     61.71 o
  -1   9  17       26.88      -39.29     40.94 o
   0   9  17     3038.12     2995.28    123.45 o
   1   9  17       48.36       16.72     72.70 o
   2   9  17     1648.25     1844.47    154.30 o
   3   9  17      147.76      305.46     93.57 o
   4   9  17      353.25      312.63     76.59 o
   5   9  17       16.73        3.11     59.61 o
   6   9  17     1417.27     1562.94    104.51 o
   7   9  17        1.57       21.14     41.35 o
   8   9  17      368.19      544.72    134.92 o
   9   9  17       44.96       18.29    104.31 o
  10   9  17      155.64       75.49    113.84 o
 -12  10  17      161.65      175.03     67.94 o
 -11  10  17      494.22      553.39    118.67 o
 -10  10  17      395.95      459.25    112.89 o
  -9  10  17       74.96       80.47     94.72 o
  -8  10  17       99.81       97.96     91.59 o
  -7  10  17      462.05      633.85    205.68 o
  -6  10  17       84.95      206.11    162.61 o
  -5  10  17      475.36      625.88    191.90 o
  -4  10  17      165.95      213.32     69.94 o
  -3  10  17      268.18      327.06     67.77 o
  -2  10  17     1455.62     1453.82    183.96 o
  -1  10  17       87.30      116.62     51.55 o
   0  10  17      812.70      529.47    114.15 o
   1  10  17     2586.41     2857.60    323.49 o
   2  10  17      242.07      372.60    171.44 o
   3  10  17     1310.08     1382.71    143.43 o
   4  10  17      869.29      923.81    124.21 o
   5  10  17       52.00      149.34     79.75 o
   6  10  17        1.13      -26.02     48.24 o
   7  10  17     1720.80     1609.05     98.51 o
   8  10  17       28.13       19.72     38.48 o
   9  10  17      917.06      938.43    204.50 o
 -11  11  17      168.49      171.44    118.03 o
 -10  11  17        9.65       40.12     96.21 o
  -9  11  17      631.80      701.62    135.10 o
  -8  11  17       10.94       33.81    163.69 o
  -7  11  17      189.79      171.65    179.19 o
  -6  11  17      469.27      597.02    214.08 o
  -5  11  17      154.86      245.74    173.38 o
  -4  11  17     1106.32     1070.80    125.80 o
  -3  11  17     1180.99     1214.36     92.67 o
  -2  11  17      332.99      421.78     70.95 o
  -1  11  17     3347.19     3760.80    175.92 o
   0  11  17      130.19       81.41    108.34 o
   1  11  17      335.41      266.33    118.22 o
   2  11  17      148.01      571.17    207.62 o
   3  11  17      527.59      725.60    217.96 o
   4  11  17        5.05       58.98     87.86 o
   5  11  17      552.08      537.73    109.22 o
   6  11  17       67.97       72.60     77.29 o
   7  11  17      175.51      156.11     61.70 o
  -8  12  17      766.32      862.15    246.39 o
  -7  12  17      126.73      188.02    180.92 o
  -6  12  17      190.96      284.94    200.94 o
  -5  12  17      390.79      277.40    195.56 o
  -4  12  17     1361.58     1468.21    273.10 o
  -3  12  17        2.83       47.82     54.71 o
  -2  12  17     2537.84     2740.91    130.82 o
  -1  12  17      288.28      223.46    108.54 o
   0  12  17      168.61       24.61    105.34 o
   1  12  17      431.78      277.60    127.13 o
   2  12  17     1255.88      993.09    257.80 o
   3  12  17       88.36       43.08    158.09 o
   4  12  17     2357.29     2538.84    331.03 o
   5  12  17      220.10      198.03     98.93 o
  -5  13  17       28.29     -115.87    187.16 o
  -4  13  17     1267.11     1418.25    305.83 o
  -3  13  17      439.87      454.77     69.41 o
  -2  13  17      470.94      646.18    102.23 o
  -1  13  17      987.45     1361.24    154.08 o
   0  13  17      278.50      299.66    116.04 o
   1  13  17      244.14      372.98    132.76 o
   2  13  17      410.86      632.34    231.31 o
 -16   0  18      285.26       42.21    162.39 o
 -12   0  18     6373.87     7730.03    533.27 o
 -10   0  18      266.26      147.10    125.13 o
  -8   0  18     3525.74     3210.72    176.02 o
  -6   0  18    10021.93    10643.51    397.63 o
  -4   0  18     3295.73     3467.33    143.68 o
  -2   0  18       65.55       46.80     39.54 o
   0   0  18     3940.39     3987.75    142.42 o
   2   0  18     2608.11     2462.78     98.07 o
   4   0  18    10094.14     9927.50    601.54 o
   6   0  18     4082.15     4113.88    337.49 o
   8   0  18     4097.60     4307.93    356.88 o
  10   0  18      434.20      365.71    150.55 o
  12   0  18     1585.90     1774.91    249.84 o
 -17   1  18        6.35     -103.59    103.59 o
 -16   1  18      382.29       93.40    126.89 o
 -14   1  18      558.89      393.42    216.88 o
 -13   1  18      120.25      181.15    104.21 o
 -12   1  18      975.34      893.94    428.38 o
 -11   1  18      364.69      351.90    107.45 o
 -10   1  18     1469.81     1609.04    505.59 o
  -9   1  18      266.01      300.28     47.25 o
  -8   1  18      469.61      439.49     45.09 o
  -7   1  18     2608.26     2909.66     89.79 o
  -6   1  18      573.28      599.56     40.33 o
  -5   1  18     1074.47     1124.34     57.57 o
  -4   1  18      518.40      604.93     43.22 o
  -3   1  18      217.96      212.36     33.21 o
  -2   1  18     1898.29     1929.19     75.12 o
  -1   1  18    16395.30    16220.19    292.52 o
   0   1  18      573.44      494.23     39.42 o
   1   1  18     1182.37     1197.82     53.48 o
   2   1  18     1536.68     1432.48     54.99 o
   3   1  18      641.80      620.72     35.42 o
   4   1  18      918.86      945.96     55.08 o
   5   1  18     1381.72     1411.67    143.35 o
   6   1  18     1148.23     1175.02    135.50 o
   7   1  18     1793.86     2093.38    173.45 o
   8   1  18       12.40      -16.51     76.22 o
   9   1  18       16.93       13.04     76.23 o
  10   1  18     1542.38     1853.98    172.20 o
  11   1  18      102.91      137.67     97.52 o
  12   1  18       49.93      -35.77     87.76 o
  13   1  18      664.71      726.28    137.00 o
 -17   2  18     1284.16      222.27    176.18 o
 -16   2  18       91.12       31.29    114.29 o
 -15   2  18     1218.17      589.65    604.23 o
 -14   2  18       71.59       90.57    109.52 o
 -13   2  18      157.99      203.47    109.62 o
 -12   2  18      671.98      448.17    471.78 o
 -11   2  18      885.57      819.07    182.21 o
 -10   2  18      147.67      103.40     41.65 o
  -9   2  18     1291.94     1611.70    135.81 o
  -8   2  18       51.62       33.44     25.29 o
  -7   2  18        3.14       97.62    107.86 o
  -6   2  18       88.11       93.33     27.23 o
  -5   2  18       48.30       62.67     30.58 o
  -4   2  18      359.98      392.13     42.07 o
  -3   2  18    11941.03    11726.03    236.86 o
  -2   2  18      413.89      874.60    176.82 o
  -1   2  18       26.20       55.73     27.68 o
   0   2  18       44.53       48.89     26.42 o
   1   2  18     3796.96     3729.07     99.31 o
   2   2  18       84.42       88.68     23.26 o
   3   2  18      126.66      168.25     26.55 o
   4   2  18      143.61      133.66     33.79 o
   5   2  18     4547.65     4579.19    250.49 o
   6   2  18      648.80      585.86    108.04 o
   7   2  18      862.49      737.21    117.81 o
   8   2  18      756.33      787.38    125.44 o
   9   2  18     1470.13     1522.84    216.78 o
  10   2  18        7.29      -55.72     85.43 o
  11   2  18     1130.42     1099.14    151.52 o
  12   2  18     1135.15     1452.78    165.64 o
  13   2  18       48.99       -1.43    142.58 o
 -16   3  18      137.48      263.71    123.87 o
 -15   3  18     1137.48      897.01    800.12 o
 -14   3  18      404.38      168.21    348.37 o
 -13   3  18      176.39        4.57    104.06 o
 -12   3  18     1779.24      874.79    687.91 o
 -11   3  18      114.36      666.56    476.73 o
 -10   3  18     2285.03     1865.15    128.86 o
  -9   3  18       76.40       90.26     47.82 o
  -8   3  18      500.35      500.13    140.64 o
  -7   3  18     2257.61     2369.72    128.87 o
  -6   3  18       74.69       68.29     40.16 o
  -5   3  18      195.63      154.10     34.44 o
  -4   3  18    18608.50    19101.56    358.37 o
  -3   3  18      645.22      540.30     54.75 o
  -2   3  18      307.37      308.58     37.38 o
  -1   3  18     2746.56     2774.44     86.91 o
   0   3  18     2092.21     1987.60     85.82 o
   1   3  18      552.79      549.92     41.53 o
   2   3  18     6344.07     6092.54    146.87 o
   3   3  18      827.31      733.51     59.53 o
   4   3  18     4415.02     4300.25    142.49 o
   5   3  18       95.35      108.02     29.81 o
   6   3  18      113.52       36.01     76.00 o
   7   3  18      335.23      293.23     91.07 o
   8   3  18      851.44      998.82    153.89 o
   9   3  18       47.47       45.53     82.33 o
  10   3  18     3255.99     3568.78    289.79 o
  11   3  18       71.70      134.05     94.86 o
  12   3  18      111.15      106.33     93.96 o
  13   3  18      912.09     1020.44    157.44 o
 -16   4  18       86.85       39.73    114.14 o
 -15   4  18       25.97        3.37    104.52 o
 -14   4  18      370.98      295.52    123.59 o
 -13   4  18      122.10       50.34    100.43 o
 -12   4  18     1810.38      214.73    153.13 o
 -11   4  18      138.11      132.09    119.94 o
 -10   4  18      849.86      838.86    234.22 o
  -9   4  18       40.82       56.84     49.05 o
  -8   4  18     1505.28     1580.97    101.39 o
  -7   4  18      619.90      547.92     67.83 o
  -6   4  18     4092.96     4227.25    130.32 o
  -5   4  18      607.19      753.03     58.04 o
  -4   4  18      285.26      312.48     45.52 o
  -3   4  18       58.89       57.35     31.18 o
  -2   4  18     4997.76     4796.60    234.10 o
  -1   4  18        2.07      -13.23     27.77 o
   0   4  18     6354.64     6330.12    161.98 o
   1   4  18       85.43       92.28     28.55 o
   2   4  18     1765.74     1776.98     59.64 o
   3   4  18     4613.07     4297.39    148.21 o
   4   4  18     2856.82     2681.26    109.68 o
   5   4  18      230.83      233.22     39.17 o
   6   4  18     2430.53     2513.38    187.85 o
   7   4  18       24.93       81.33     83.84 o
   8   4  18     3542.51     3560.23    230.61 o
   9   4  18       28.50        4.07     84.52 o
  10   4  18     1041.49     1026.52    146.39 o
  11   4  18     1862.88     1875.02    181.64 o
  12   4  18      837.24      891.48    143.44 o
  13   4  18        0.87      -54.92    123.84 o
 -16   5  18       24.60      -59.90    119.59 o
 -15   5  18     1556.39     1340.06    265.77 o
 -14   5  18      145.49      120.34    114.59 o
 -13   5  18     1301.78     1234.64    311.65 o
 -12   5  18      785.59      595.10    306.26 o
 -11   5  18        8.20      -12.80     43.33 o
 -10   5  18        3.69       50.83     93.17 o
  -9   5  18     3030.07     3079.84    143.42 o
  -8   5  18        3.61       33.92     45.88 o
  -7   5  18     6471.02     6811.34    257.68 o
  -6   5  18       13.15       -7.97     37.93 o
  -5   5  18     1429.86     1756.08     94.48 o
  -4   5  18      713.23      885.99     63.26 o
  -3   5  18       79.96       42.31     33.72 o
  -2   5  18        4.58      -20.77     33.86 o
  -1   5  18     3251.59     3472.17    144.03 o
   0   5  18      101.83       81.86     33.00 o
   1   5  18     1870.34     1880.46     70.09 o
   2   5  18      638.11      654.92     63.21 o
   3   5  18       29.69       26.59     36.29 o
   4   5  18        8.78       -5.37     35.84 o
   5   5  18     1495.80     1527.35     81.71 o
   6   5  18        4.60      -18.94     26.29 o
   7   5  18      883.53      940.24    136.17 o
   8   5  18       51.11       30.03     82.38 o
   9   5  18     2061.92     2350.07    316.06 o
  10   5  18      934.25      914.80    144.69 o
  11   5  18     1078.11      967.60    146.19 o
  12   5  18      181.77      248.33    110.55 o
 -15   6  18      363.91      491.41    141.07 o
 -14   6  18       15.52      -53.70    111.65 o
 -13   6  18      686.35      788.08    240.57 o
 -12   6  18      884.52      945.56    117.81 o
 -11   6  18      752.35      577.57     61.97 o
 -10   6  18       11.08        0.46     49.30 o
  -9   6  18     1098.96     1059.10     86.84 o
  -8   6  18     3265.46     3043.38    250.53 o
  -7   6  18       18.58       27.90     68.96 o
  -6   6  18      303.26      211.43     51.98 o
  -5   6  18      928.99      893.10     74.44 o
  -4   6  18     2785.28     3114.94    128.67 o
  -3   6  18     1369.48     1509.67     90.68 o
  -2   6  18     1997.78     2178.72     97.22 o
  -1   6  18      310.07      271.33     43.15 o
   0   6  18     2578.59     2818.14     97.75 o
   1   6  18      429.56      472.55     46.04 o
   2   6  18     1048.18     1048.80     77.09 o
   3   6  18     2371.44     2191.61    106.90 o
   4   6  18       34.61       -9.31     37.52 o
   5   6  18     4505.10     4506.06    229.23 o
   6   6  18     2406.51     2347.31    100.74 o
   7   6  18      718.04      669.18    130.82 o
   8   6  18      761.95      669.80    131.18 o
   9   6  18        7.74       51.21     97.46 o
  10   6  18      524.21      482.86    127.89 o
  11   6  18     1998.81     1927.62    191.17 o
  12   6  18       50.35       -9.05     96.55 o
 -14   7  18      798.65      986.97    262.33 o
 -13   7  18      150.33       41.20    121.69 o
 -12   7  18      217.47      265.44     52.19 o
 -11   7  18       12.22       28.17     48.34 o
 -10   7  18     2849.13     3001.66    168.24 o
  -9   7  18      194.16      269.00     65.52 o
  -8   7  18     1179.18     1242.18    174.65 o
  -7   7  18      303.50      228.76     93.82 o
  -6   7  18      350.08      346.28     70.79 o
  -5   7  18        0.66       -2.86     44.19 o
  -4   7  18    10084.72    10144.50    341.16 o
  -3   7  18      381.23      292.99     57.46 o
  -2   7  18     2682.88     2711.87    131.15 o
  -1   7  18      681.87      667.79     62.35 o
   0   7  18      956.55     1044.16     62.71 o
   1   7  18      142.09      138.44     48.04 o
   2   7  18     7109.00     7438.73    576.66 o
   3   7  18        3.81      -15.08     39.35 o
   4   7  18     1480.76     1585.72     94.70 o
   5   7  18      999.94      944.65     74.79 o
   6   7  18       20.91       21.04     36.94 o
   7   7  18      116.79      126.39     45.23 o
   8   7  18     2173.12     1868.89    189.61 o
   9   7  18      255.44      245.21    110.40 o
  10   7  18      898.52      939.61    164.76 o
  11   7  18       65.83      -49.31    107.36 o
 -14   8  18      630.44      582.80    159.18 o
 -13   8  18      108.21      103.56    118.73 o
 -12   8  18     1266.74     1365.08    111.88 o
 -11   8  18     1350.81     1426.45    125.61 o
 -10   8  18      316.51      281.94     83.71 o
  -9   8  18     1191.79     1261.08    120.57 o
  -8   8  18      205.90      168.27    108.33 o
  -7   8  18      473.49      562.30     94.27 o
  -6   8  18     2667.10     2578.96    188.66 o
  -5   8  18     1169.79     1119.80    211.52 o
  -4   8  18       33.55      -54.98     59.50 o
  -3   8  18     1274.70     1417.26    145.86 o
  -2   8  18       25.39       37.59     45.74 o
  -1   8  18      578.45      642.86     68.65 o
   0   8  18      408.17      434.82     56.06 o
   1   8  18        1.73      -40.75     45.73 o
   2   8  18      154.10      159.07     68.92 o
   3   8  18     1259.33     1439.06    118.84 o
   4   8  18     1145.61     1228.00    109.17 o
   5   8  18      233.68      262.71     55.15 o
   6   8  18       11.44      288.92     84.80 o
   7   8  18       93.84       77.02     40.44 o
   8   8  18     1186.36     1185.03    171.33 o
   9   8  18      479.84      487.75    131.71 o
  10   8  18      369.32      256.52    120.32 o
 -13   9  18      397.79      538.18    158.31 o
 -12   9  18      107.47       56.77     54.63 o
 -11   9  18      131.72      106.25     59.11 o
 -10   9  18      114.21      138.69     91.88 o
  -9   9  18      334.87      342.03    107.39 o
  -8   9  18      188.52       67.32     87.80 o
  -7   9  18     1417.10     1719.24    164.86 o
  -6   9  18      168.29       34.68    145.38 o
  -5   9  18       35.67       96.02     59.28 o
  -4   9  18      251.22      208.93     75.96 o
  -3   9  18       67.46        7.47     52.44 o
  -2   9  18      339.35      346.69    100.27 o
  -1   9  18     3640.34     3778.52    148.51 o
   0   9  18       75.18      130.88     44.76 o
   1   9  18       96.58      132.08     85.00 o
   2   9  18      430.75      322.57    116.19 o
   3   9  18      107.16       36.90     75.66 o
   4   9  18      401.52      404.00     86.54 o
   5   9  18     1552.15     1531.64    130.34 o
   6   9  18       62.57       16.10     48.15 o
   7   9  18     3075.84     2897.12    125.98 o
   8   9  18      105.19      182.11    118.80 o
   9   9  18      733.40      670.08    153.85 o
 -12  10  18     1557.65     1558.82    124.00 o
 -11  10  18      146.91      117.25     92.10 o
 -10  10  18        5.47      -16.29     86.51 o
  -9  10  18     1756.44     1650.09    169.90 o
  -8  10  18     1270.97     1268.55    209.24 o
  -7  10  18      296.50      346.32    192.33 o
  -6  10  18     2687.13     2533.24    322.63 o
  -5  10  18        5.38       38.30     57.40 o
  -4  10  18       80.57      100.75     70.52 o
  -3  10  18      177.72       93.67     71.56 o
  -2  10  18      558.09      615.32    113.31 o
  -1  10  18        3.07      -44.50     44.50 o
   0  10  18     2517.18     2623.92    323.71 o
   1  10  18      935.13     1092.22    142.03 o
   2  10  18      135.62      160.45    158.52 o
   3  10  18       24.94       24.09     80.98 o
   4  10  18      301.41      344.12    101.03 o
   5  10  18      845.04      727.95    111.96 o
   6  10  18     1586.26     1686.35    145.85 o
   7  10  18     1215.31     1189.33    113.06 o
   8  10  18      216.94      263.75    139.05 o
 -10  11  18      284.61      233.25    137.84 o
  -9  11  18        4.92       38.04    101.13 o
  -8  11  18      282.81      247.04    195.56 o
  -7  11  18        2.87      -63.75    165.62 o
  -6  11  18      743.45      821.66    238.85 o
  -5  11  18      282.76      476.41    207.19 o
  -4  11  18     3420.99     3770.27    416.97 o
  -3  11  18      426.39      458.50     71.27 o
  -2  11  18      625.52      694.16     79.85 o
  -1  11  18      298.09      239.37     60.23 o
   0  11  18       39.35       16.03    106.72 o
   1  11  18     1333.36      903.08    415.78 o
   2  11  18     1818.88     2139.32    314.88 o
   3  11  18        7.11       59.87    162.61 o
   4  11  18      795.46      853.68    130.91 o
   5  11  18     1147.09     1236.61    141.88 o
   6  11  18       46.60       57.96     75.56 o
  -7  12  18        1.75       17.23    166.92 o
  -6  12  18      258.43      167.35    199.65 o
  -5  12  18       24.52     -168.42    168.42 o
  -4  12  18        0.50      -84.64    172.52 o
  -3  12  18      675.55     1136.41     97.71 o
  -2  12  18      516.35      628.69     80.47 o
  -1  12  18      223.29      189.51    111.71 o
   0  12  18       19.06      -60.71    106.38 o
   1  12  18      816.59      640.94    276.00 o
   2  12  18      121.92       -8.62    177.25 o
   3  12  18     1375.14     1095.18    255.65 o
   4  12  18      302.93      150.55    172.52 o
  -3  13  18      177.22      157.31     63.10 o
  -2  13  18      686.37      852.05    127.68 o
  -1  13  18      260.26      334.06    171.33 o
   0  13  18        0.37      -20.31    106.77 o
 -15   0  19      615.01      384.66    177.90 o
 -11   0  19      104.12      -37.48    132.46 o
  -9   0  19     5173.50     5372.89    315.74 o
  -7   0  19     1681.60     1855.01    180.42 o
  -5   0  19     1042.91     1027.23     93.77 o
  -3   0  19      534.76      486.43     60.55 o
  -1   0  19     5410.14     5367.69    207.53 o
   1   0  19    12216.18    12582.62    392.74 o
   3   0  19     2515.84     2267.96     99.12 o
   5   0  19       79.17       20.25    101.87 o
   7   0  19     5028.08     4816.00    386.60 o
   9   0  19        0.24      -58.80    120.18 o
  11   0  19     2755.63     2729.23    302.60 o
  13   0  19      656.32      813.26    202.02 o
 -16   1  19       75.00       13.17    113.61 o
 -15   1  19       64.57      -11.63    113.44 o
 -14   1  19      960.29      714.46    270.83 o
[truncated: 88,694 more chars]
